# Supplementary material for: Insights into long noncoding RNAs of naked mole rat (Heterocephalus glaber) and their potential association with cancer resistance
Source: Epigenetics Chromatin. 2016 Nov 10;9:51. doi: 10.1186/s13072-016-0101-5 (PMC5103457; doi:10.1186/s13072-016-0101-5)
Supplement: Supplementary file 2 — Additional file 2: Table S2. Expression levels of NMR lncRNAs among different tissues. [file 13072_2016_101_MOESM2_ESM.xlsx]

## Sheet: S2
Table S2. Expression levels of NMR lncRNAs among different tissues.
lncRNA ID	New-born-brain	New-born-kidney	New-born-liver	4-year-old-brain	4-year-old-kidney	4-year-old-liver	20-year-old-brain	20-year-old-kidney	20-year-old-liver	Low-oxygen-brain	Low-oxygen-kidney	Low-oxygen-liver
0	0	0	294.39	0	5.26808	1478.96	4.21377	4.89646	1314.07	0	0	929.245
1	889.64	1146.79	1176.23	603.707	5299.16	607.551	569.654	2674.05	402.42	600.69	7133.05	913.604
2	0	56.317	448.614	0	31.7517	19.7182	0	14.755	26.8234	0	7.34153	41.4901
3	13.3816	8.14517	13.264	20.3189	9.13531	11.3964	43.9958	42.5317	13.9909	34.9929	107.623	5.95428
4	3.15117	3.79008	78.0122	4.65749	8.34362	303.875	5.08665	3.91029	124.471	0	27.3707	159.106
5	36.0494	31.1823	23.6753	61.8237	13.8742	26.1381	39.1941	22.6738	32.225	39.0574	21.6012	9.01008
6	141.57	55.5048	26.6225	95.8854	14.4579	3.95196	173.932	17.4752	6.55995	81.1441	9.25822	2.66153
7	253.946	76.4798	91.902	310.241	77.6177	56.9448	157.342	64.7342	32.6275	303.736	97.6303	64.5951
8	352.665	478.812	577.929	444.742	441.926	304.904	391.291	316.998	338.88	430.672	320.959	547.173
9	7969.54	2540.55	509.613	6742.84	1193.16	360.873	3851.36	1123.85	271.326	3801.49	1508.3	192.754
10	1.3663	0	886.831	0	37.8454	5397.8	0	0	2808.24	1.28904	1.24412	1382.73
11	43.5514	3.16181	1191.13	292.921	88.1919	4944.57	169.411	4.87337	2787.68	101.633	13.4208	9579.14
12	14.2122	3.77508	79.6592	15.7898	6.1735	7.88278	10.8249	8.29453	6.54646	19.1018	2.43226	10.2235
13	0	4.48437	14.5794	0	12.3769	106.357	2.00809	13.9066	100.664	0	10.2629	134.585
14	36.7521	48.4601	54.8947	32.3191	56.9337	38.9972	20.2617	55.8832	27.1408	23.2464	62.5744	69.0686
15	6.29553	0	83.0707	0	0	48.1703	3.44266	3.99098	13.1558	0	0	33.4667
16	7.51702	69.1606	449.361	12.8991	191.307	599.221	20.1568	218.228	537.71	80.3389	714.841	3577.12
17	14.1243	11.3857	40.1253	24.6444	25.2706	23.8496	12.7679	32.4753	26.1681	49.0537	28.4029	45.0836
18	917.046	539.375	278.069	619.487	408.581	278.848	614.517	435.476	244.849	651.965	509.905	310.379
19	34.0146	112.201	91.6032	89.2662	40.3481	59.1413	50.9269	37.2316	55.7454	54.4039	11.2356	21.2849
20	0	0	0	1.33322	0	0	0	0	0	0.858002	0	0
21	3.48901	0	2.25205	5.06945	0	0	4.17529	0	0	3.27939	0	0
22	10.676	0	0	6.75743	0	0	0	0	2.11345	1.43983	0	0
23	10.019	1.22908	0	9.00318	0	0	12.3389	0	0	7.25367	0.693709	0
24	185.272	225.122	382.146	175.907	232.559	274.018	144.803	229.583	253.053	130.585	193.517	486.118
25	0	12.2006	26.54	7.71613	90.5277	3099.55	0	0	1597.45	0	0	18.3003
26	268.225	202.708	225.586	159.774	128.348	136.925	244.193	159.423	158.416	140.693	167.011	197.776
27	77.3771	63.3279	48.0052	9.47207	4.65162	5.41602	10.0603	4.77876	5.40771	76.0703	71.0958	112.588
28	1376.33	1035	1105.28	1302.15	700.375	878.406	1239.81	732.55	772.809	676.294	822.36	942.302
29	11.4458	16.8639	24.9228	14.1686	17.7803	25.6686	4.11972	14.2674	7.94043	7.21474	38.6173	88.7983
30	16.9896	31.8547	59.1817	5.60665	45.2286	31.7457	18.3417	16.4673	23.5714	5.35421	65.9818	68.3154
31	22.5421	7.82345	7.01417	24.782	4.69292	6.4436	28.8881	2.52601	3.57558	25.5532	5.08076	2.58618
32	1.41236	6.51003	6.91979	1.22847	4.75264	5.15251	0.900022	4.47639	3.11868	0.796011	9.82347	8.93259
33	1.43475	6.15732	4.80982	0.832015	3.71411	4.75853	1.21911	1.39927	3.56418	0.808642	5.62976	2.38817
34	2.54144	2.70344	0	0	0	0	0	0	1.17131	0	0	0
35	0	0	0.806888	0	0	1.55668	0	0	0	0.293892	0.837356	1.56301
36	234.425	34.972	1.27496	228.948	5.11761	2.04967	197.694	10.2441	5.11849	299.835	22.0358	0.822523
37	158.76	12.7939	0	88.7371	9.73102	2.37329	80.9512	7.85388	0.493594	115.576	6.0668	2.38431
38	172.184	105.618	103.321	117.658	107.641	112.632	86.5842	131.746	108.283	156.951	143.693	222.355
39	187.182	138.799	113.411	174.052	119.093	85.8246	163.276	110.628	89.0338	183.233	124.323	125.561
40	0	0	0	0	0	0	0	0	0	0	0	0.367194
41	5.24693	3.61115	6.08322	3.79708	3.38909	1.44877	4.26772	2.55468	1.20644	4.10542	2.17894	0.580854
42	52.5827	9.63229	5.86913	59.8878	5.95919	5.03595	143.783	9.31197	12.4903	39.7094	1.37166	12.8363
43	44.6593	9.89571	12.8524	29.0081	8.64451	52.3614	15.0148	13.2041	33.1588	14.0141	6.70702	18.1044
44	2.22745	7.09409	7.19579	16.2113	11.5865	79.6037	18.3854	8.17649	55.3831	5.23661	2.99507	61.5303
45	25.46	0	0	38.1884	0	0	33.2072	0	0	50.6806	0	0
46	279.549	226.771	244.281	270.379	225.357	167.381	237.577	199.541	153.144	239.027	229.482	189.334
47	3.64621	17.5717	2.38024	5.4094	0	6.1283	7.86756	11.3497	0	3.44638	1.67483	3.13729
48	0.440156	0	3.40939	0	0.571229	47.5079	0	0	34.6427	0.413718	0	21.3165
49	0	0	2.32234	0.872243	0.779344	27.8824	0	0	13.2374	0	0	19.0664
50	0	0	0	0	0.806852	11.3384	0	0	10.2754	0	0	9.35103
51	0	0	1.32006	0	0	0	0	0	2.82283	0	0	0.854602
52	2.85319	2.28543	79.832	4.20759	1.88369	9.55759	3.06575	3.53322	17.7862	1.34626	3.90166	2.43376
53	0	1.1213	47.3643	0	0	9.37801	0	0	9.69696	0	0	2.3872
54	8.74027	1.34438	36.7153	4.90465	1.4596	14.026	3.89279	0.343692	7.0039	8.73973	0.251411	9.38505
55	4.79849	15.7334	32.0801	7.45248	6.72327	33.1146	21.3562	6.22551	80.6552	0	4.67228	344.26
56	13.3268	11.5945	29.0272	16.9381	17.8285	44.9413	24.3603	19.8355	51.7505	18.3963	20.4775	90.3671
57	1528.85	16.5165	9.5711	5452.24	17.3078	5.53966	4111.13	8.14821	8.19234	6765.91	7.61981	4.94783
58	0.70108	3.34048	0.45157	0	2.0378	2.90372	0.743796	1.06672	0.967208	0.329134	1.55971	0.582096
59	0	1.66185	0.735236	0	0.245804	0.945562	0	0.46319	0.524891	0.357237	0.50798	0.315981
60	2.18246	15.6971	4.24871	3.20226	1.43239	12.7564	1.16852	6.72533	13.59	2.05677	6.91839	1.84808
61	1.64903	0.655218	1.06301	1.99189	23.8293	0.911444	0.875633	10.3849	0.758582	0	139.674	0.457357
62	27.9473	133.043	60.531	19.5249	96.1125	49.8036	26.7675	87.1374	63.3433	23.0168	74.8523	37.3763
63	17.3452	17.0346	22.3741	16.284	19.387	7.8996	12.6499	26.5546	6.57241	10.2254	17.002	6.23425
64	0	0	31.1408	0	0	0	0	0	1.27806	0	0	31.1883
65	0	0	4.61525	0	0	0	0	0	0	0	0	7.5078
66	31.6219	34.305	27.8572	23.2122	28.185	52.8256	39.9239	33.4269	71.8955	18.096	16.378	28.7134
67	3.19194	21.1752	11.6841	3.09629	17.2878	10.6091	2.26577	9.11005	5.14354	2.5011	8.10313	8.90161
68	9.14534	19.1784	14.4869	8.45341	19.9525	13.8026	7.07357	27.9215	23.5319	10.5486	23.7842	14.5707
69	172.376	169.615	34.2589	169.352	202.251	34.9715	207.02	273.524	38.5254	184.63	156.919	22.0781
70	0	1.7715	0	0	1.08184	0	0	0.339656	0	0	0.745362	0
71	0	0	0	0	2.79296	0	0	1.1273	0	0	1.37457	0
72	24.6194	84.2651	62.0518	55.8504	128.348	27.5418	54.7909	150.85	36.4044	82.1611	299.007	47.8247
73	0	2.56362	0	1.87597	19.2781	0	1.37205	4.73042	0	0	10.9795	0
74	0.791586	0.631291	0	1.15627	0	0	0	0	0	0	0.712803	1.33195
75	0	4.70682	0.955073	3.23147	0.962772	0	2.36237	1.81056	0	0.694522	2.65552	1.24038
76	4.06822	3.2449	2.10718	3.56664	0	0	0.868816	0.999083	0	0	1.46595	0
77	9.96262	126.441	86.5462	5.61017	65.0844	13.0224	5.67019	64.402	15.9109	7.87502	59.0871	19.1271
78	0	20.2871	5.06491	0	33.7476	0	0	29.3646	2.03099	0	34.6709	0
79	0	4.32023	0	0	2.44606	0	0.250993	3.74444	0	0	5.05547	0
80	0	3.70903	0.547139	0	1.09988	0	0	2.07082	0	0	3.03198	0
81	1.1032	13.2255	1.43191	0	4.34521	0	0	2.72009	0	3.11914	7.99532	3.73768
82	16.5694	24.9561	9.70534	31.4753	23.6453	4.2795	32.2029	20.7039	3.56291	45.6697	21.4635	7.51035
83	286.221	176.72	151.716	230.928	217.23	146.359	177.106	201.218	94.6562	258.156	207.446	135.307
84	26.2369	22.4669	6.84687	31.1045	44.13	8.81373	24.5134	34.8102	19.405	21.4861	33.6963	9.01536
85	14.6438	38.228	11.95	29.8754	75.4563	21.5372	25.6749	63.8216	50.7824	17.3021	68.9556	53.5583
86	0	0	1.88388	0	1.89888	4.84711	0	3.57112	23.1397	0	13.0935	22.0168
87	0	0	2.08268	0	1.05038	6.69857	0	0	6.67098	0	2.17314	5.41448
88	0	0.753652	0	0	1.22983	0	0	2.89383	0	0	0.423813	0
89	0.804069	0.319764	0.518858	1.75155	0	0	0.855017	2.45443	0	0.377828	0.35932	0
90	7.71362	5.01386	9.64023	10.1583	10.8817	19.3723	6.20336	13.668	12.579	7.02476	14.1603	8.9386
91	3.28559	0	0	4.78962	0	0	5.6045	0	0.907993	10.5092	0	0
92	2.6731	0	0	9.74352	0	0	4.27523	0	0.923445	10.0594	0	0
93	22.4077	32.7941	32.6746	21.867	30.554	34.2549	26.9509	45.9335	37.4471	23.7417	22.7622	34.6681
94	0	0	42.9036	0	0	10.4432	0	1.10007	18.5626	0	0	6.03651
95	0	0	10.367	0	0	32.0099	0	0	37.6346	0	0	2.69506
96	0	0	0.854811	0	0	3.29894	0	0	6.39316	0	0	1.10902
97	0	0	0	0	0	0	0	0	1.46912	0	0	0
98	0	0	3.45459	0	0	7.40775	0	0	3.68693	0	0	2.99711
99	0	0	0	0	0	1.97367	0	0	4.90377	0	0	0
100	12.4628	0.862785	0	1.5771	0	0	4.6161	0	0	12.7381	0	0
101	25.498	16.4024	13.847	25.242	11.8205	13.7037	19.3241	26.2626	17.0573	16.2604	3.70548	4.15475
102	449.239	377.489	391.502	344.4	386.614	482.169	354.673	501.158	507.807	260.17	300.844	271.344
103	12.5124	20.7209	33.857	29.8317	36.0075	32.805	49.4828	8.28673	8.80542	36.106	62.7438	35.7263
104	30.4382	0	0	6.41466	0	0	15.5779	0	0	8.20763	0	0
105	0	0	0	2.60791	0	4.45788	0	1.09568	16.024	0.839348	0.804197	9.01841
106	0	0	8.40444	0	0	0	0	0	13.4072	0	0	0
107	0	0	54.9262	0	0	10.8767	0	0	15.7262	0	0	0
108	1.48193	8.6798	158.702	0.804453	7.89837	221.595	0	3.83372	104.527	0.521809	11.8711	393.204
109	3.72245	25.8083	17.7357	78.4626	16.3303	6.22457	121.096	12.2609	1.71784	60.8431	9.01677	4.21652
110	6.11686	11.1583	12.5545	12.4697	11.1312	16.1463	31.2622	7.45086	5.62682	10.8507	5.65046	6.77904
111	0	0	7.73481	0	0	179.787	0	0	112.93	0	5.69728	658.528
112	0	0	0	0	0	0	0	0	0	0	0	0
113	0	0	0	0	0	0	0	0	0	0	0	0
114	109.954	479.229	367.176	73.5322	388.354	116.202	62.7424	537.235	117.967	90.6583	506.451	214.814
115	3.59788	8.77501	19.0584	16.4532	29.6057	61.4185	7.9067	18.3607	15.0592	13.6987	47.8951	25.7601
116	7.89008	0	0	0	0	153.956	0	0	0	0	0	312.509
117	0	0	0.362838	0	0	0	0	0	0	0.264346	1.2547	0.936744
118	0	0	0	0	0.72889	0.466949	0	0	0	0	0	0
119	1.29812	0	0	0	0	0	0.275678	0.316388	0	0.487706	0	0
120	52.8273	23.8878	4.48764	84.8788	16.7956	5.24711	82.3404	12.3453	5.67595	70.1351	11.5726	5.79558
121	9.36748	13.2135	0	52.5265	12.5673	23.7237	53.3411	32.3019	9.76188	28.835	30.4224	16.3048
122	192.145	625.52	5696.05	409.646	611.542	11177.6	434.244	508.265	6898.38	453.238	451.133	14115
123	6.02338	0	87.3325	0	8.17597	20.4591	3.2892	0	8.38766	0	0	5.32049
124	1.83048	5.88122	11.95	2.71594	4.86815	43.0744	3.94999	0	12.6956	1.73021	1.68184	28.3544
125	3.08526	3.81564	2.21104	2.9844	7.10623	15.9252	0.728619	1.67292	9.46391	1.93254	2.14227	47.9884
126	7.72375	5.12029	3.87734	8.72764	7.79479	16.3866	5.47693	6.81362	7.1097	5.64628	5.37189	20.0596
127	0	0.477276	0	0	13.2577	0	0.638503	5.8694	0	0	8.06432	0
128	3.094	0	40.8084	0	8.41154	0	0	15.6796	0	0	26.2189	0
129	0.833691	0.663157	1.07608	1.21099	0	0.692043	2.65995	0.509074	0.575536	8.2272	0.745327	1.39155
130	3.8137	2.42628	2.46053	6.09037	4.94432	1.89885	4.8654	6.98285	1.57948	5.37567	6.81432	3.1804
131	0	34.9657	0	0	112.083	0	0	22.7279	11.7976	0	95.9113	0
132	0	172.248	0	0	98.7674	9.30631	0	56.1534	0	0	84.5734	0
133	0.934862	0.743891	15.0894	0	0	3.88183	0	0	7.74583	1.31821	0	99.1942
134	0	0	1.86848	0	0	4.80949	0	0	0	1.35485	0	0
135	1.38089	7.74029	19.7605	0	7.2875	4.62385	1.48308	3.41787	5.73793	6.51443	2.51553	14.1206
136	6.22647	16.2238	24.3351	2.30005	10.3005	7.83045	6.69925	7.72442	12.9437	2.93946	12.8043	13.3157
137	0	2.21492	5.39756	0	9.12363	4.631	0	3.42319	0	0	2.51947	11.7857
138	0	0	714.719	0	13.644	534.054	0	0	718.022	0	0	1903.27
139	39.7345	32.3065	162.661	33.045	74.3282	92.5068	39.697	46.094	75.6	27.5082	44.6639	84.0813
140	1.00968	0.806433	31.4286	2.95932	1.32344	0	6.48178	0	0	1.90243	0.913033	1.70695
141	3.34168	9.99675	8.65584	17.0954	14.192	16.7043	10.7072	20.5226	9.24037	13.3704	16.5641	8.44222
142	35.6271	2.64371	4.29202	78.7093	2.16514	0	91.1401	3.05274	0	67.8593	8.95932	4.18571
143	28.5806	2.39862	7.78749	15.3716	25.5167	106.447	19.2629	5.53656	14.5543	27.6056	16.242	20.2315
144	0	0	0	0	0	0	0	0	0	0	0	0
145	0	0	0	0	0	0	0	0	0	0	0	0
146	0	0	0	0	0	0	0	0	0	0	0	0
147	0.314354	2.49875	0	0.455923	0.407075	0.521422	0.333976	3.06695	0	0.590645	2.24387	0
148	0	0	0	0	1.0327	0	0	1.94169	0	0	0	0
149	0	0	0	0	0	0	0	0	0	0	0	0
150	0.307623	4.15674	0	1.33835	3.58482	0	1.30721	3.37613	0.424581	0.288992	2.46999	0
151	1.7225	22.1209	0	2.55156	36.5795	0	25.9901	42.8348	0	3.25488	23.6902	0
152	0	28.6083	7.78644	0	131.845	30.1655	6.49507	106.407	24.3566	0	22.9515	0
153	1.64427	7.91437	4.28731	4.8656	13.0767	2.75926	3.54143	4.08461	4.55886	9.31826	22.5804	0
154	63.9447	178.735	204.312	68.5382	144.462	96.3013	80.9908	165.448	90.8423	64.6825	181.317	157.708
155	2940.4	1947.77	1989.1	2595.36	2106.44	1410.62	2530.69	1723.64	1540.95	2425.12	2208.58	2691.38
156	0	8.59312	0	2.6445	26.0678	0	5.77045	15.5368	0	1.68557	19.6474	0
157	0	0	0	0	0	0	0	0	0	0	0	0
158	0	0	0	0	0	0	0	0	0	0	0	0
159	30.7028	24.8214	33.6332	37.2583	21.8537	21.0179	35.3073	26.6339	23.0817	44.1928	35.8355	31.1457
160	17.4756	200.438	40.9263	38.9446	267.687	9.98436	38.3831	271.925	9.05199	28.7576	345.056	9.14068
161	0	0	0.413472	0	0	0	0	0	0	0.602375	0	0
162	0	0	0	0	0	0	0	0	0	0	0	0
163	0.233264	0	0	0	0	0	0	0	0	0	0	0.38783
164	0	0.343664	0.278756	0.313281	0	0.717007	0.459186	0.263457	0	0.406283	1.1559	0.719049
165	1.4149	1.31142	0.303931	0.341618	1.21983	0.390885	1.25169	2.01097	0.325397	0.22147	0.63028	1.17628
166	0	0.413234	1.34067	0.251047	0	0	0	0.211132	0	0	0.308703	0
167	0	0	0	0	0	0	0	0	0	0	0	0
168	0.298592	0.237321	1.54014	0.432962	1.93279	0	0.31718	0.728136	0	0	1.06536	0
169	0	0	0	0	0	0	0	0	0	0	0	1.14862
170	2.80965	8.22413	2.42791	1.37099	13.4862	0	2.00262	11.5195	5.1812	3.52825	22.8341	3.16163
171	8.23911	6.56877	56.2243	8.74705	13.6822	18.7065	10.3906	11.0268	14.4939	7.04898	6.0652	32.738
172	37.7761	0	0	15.6651	0	0	26.3696	0	0	9.80025	0	0
173	154.668	11.1247	11.6803	56.1617	10.6716	14.3407	86.1792	12.5582	5.67941	47.1652	18.3857	2.05958
174	31.3809	147	485.881	41.2754	754.111	829.387	45.1868	622.811	880.424	62.2042	911.305	1060.87
175	27.2156	10.8322	18.9315	44.9251	13.6043	11.3062	62.409	21.1236	7.22875	124.503	37.04	309.083
176	29.6619	0	5.64032	6.52362	0	0	9.37434	0	0	8.08719	4.08018	0
177	0	0.326156	0	0	0	0	0	0.500726	0.566137	0	0.366539	0
178	25.5298	4.77279	3.54888	26.4747	5.5039	4.56425	18.8678	4.26967	5.5262	39.9634	2.45357	2.08146
179	0.790894	0	0	1.15525	0	0	0	0.970845	1.09332	2.23332	4.98519	3.99229
180	28.3088	12.4706	11.0513	16.696	13.0802	4.74097	21.2901	10.5152	9.8036	34.7274	3.87031	4.82828
181	9.14595	0	0	12.5261	0.699395	0	16.0405	0	0	5.5647	0	0
182	7.77182	0	0	7.84696	0	0	5.75026	0	0	6.19309	0	0
183	94.7417	58.4633	38.4551	92.7501	39.0481	23.6308	86.9447	31.1146	33.8362	66.2922	25.1318	49.6728
184	61.2064	64.25	58.3809	78.1477	64.5783	52.3657	77.4055	70.6764	52.7457	78.2752	40.866	71.8277
185	5.19918	5.81484	2.69794	3.04909	2.72738	0	3.33871	1.28081	2.87727	7.83796	3.76341	3.51815
186	0.404144	0	0.781104	0.585175	0.783501	0	0.214442	0.492118	0.278803	0.379506	0.359828	0.671492
187	0.404415	0.160608	0	0.878353	0.261342	0	0	0.246224	0.27899	0.18988	1.26024	1.00792
188	0	0	1.79919	2.03817	0	0	0	0	0	1.30489	1.25974	4.71428
189	0	0	0	0	0	0	0	0	2.12424	0	0	0
190	9.90808	7.93584	5.52563	10.435	0	0	7.60359	1.75253	0	22.7064	1.2901	0
191	0.763813	0.101061	28.3596	0.184122	0.985911	46.5901	0.539973	0.619422	16.5062	0.119505	0	32.7327
192	45.2675	40.2854	75.3853	24.9963	45.0766	122.74	28.7191	60.581	65.7484	21.2655	10.856	110.331
193	36.4204	51.7349	58.8894	73.4567	31.5066	68.6057	51.0162	45.5443	116.018	42.578	91.0925	48.2641
194	3.21839	2.58122	8.3893	0	8.52662	16.1974	0	9.98889	6.69163	0	19.1393	5.51254
195	15.8604	12.0434	24.4381	13.2313	18.7257	27.6666	7.25396	21.3129	25.0546	10.662	37.3789	35.5552
196	11.3799	18.1706	20.8987	30.5464	57.1176	37.9611	33.4626	46.6648	41.9724	46.4461	83.0839	65.6449
197	20.0572	29.9911	41.4164	18.059	37.978	38.6213	19.1951	47.9997	38.7679	17.7185	32.6251	50.2007
198	2.48504	0.994001	1.61457	3.65453	14.7179	16.6219	3.99774	9.20849	12.0414	1.17167	19.1876	12.6674
199	4.48646	5.42077	61.7116	0	9.01299	26.489	19.4448	8.42719	28.0431	4.24764	6.23261	50.6486
200	0	0.804625	65.3292	0	1.32044	3.36232	0	0	4.18097	0.949089	0.910961	11.9214
201	27.9052	7.43718	48.3166	20.4943	27.5065	11.6576	13.7058	8.60758	16.093	19.7293	26.3638	19.7221
202	19.2814	15.5205	2.80426	19.1626	20.0497	0	9.27566	16.0745	8.92446	28.3853	9.90136	3.71262
203	18.1561	0	0	106.82	33.4172	0	93.8917	115.941	0	164.861	71.9972	0
204	9.8187	1.70213	5.08593	32.3129	12.9618	4.48495	36.7355	12.0788	4.20302	20.4464	8.22561	2.05877
205	1.90063	0	0	1.39143	0	0	3.04851	0	0	4.47538	0	0
206	0	0	0	3.85417	0	0	1.87713	0	0	2.48126	0	0
207	571.881	538.675	44.3477	322.786	486.092	31.2097	195.768	610.488	29.9981	363.571	694.186	37.2854
208	0	0	0	0	97.1388	0	0	70.9513	0	0	20.9924	0
209	1.6092	0	0	9.51854	0	0	6.92927	0	0	25.8348	0	0
210	4.33358	15.5835	2.81195	1.58945	12.7971	5.42738	1.16004	16.0232	0	1.02097	36.3005	0
211	0	0	0	0	0	11.8212	0	0	12.1992	0	0	9.06995
212	0	0	0	0	0	64.6598	0	0	49.1169	0	0.973954	5.46334
213	13.1336	3.85619	4.47099	11.09	2.70304	1.15033	39.0714	4.23679	3.821	17.5602	2.48496	3.48178
214	11.2962	35.9859	29.9713	12.1224	13.1521	107.754	11.4019	18.924	35.318	15.6568	16.5334	31.8769
215	0	1.16876	0	0	13.491	0	0	7.22911	0	0	22.6224	0
216	0	0	0	0	0	4.631	2.97075	1.71159	7.66232	0	0	0
217	0	0	0	0	0	0.53868	0	0	0	0	0	0
218	0	2.48738	0.756574	0.850161	0.758851	8.75706	0.830821	1.19162	22.1445	0.735194	0.697006	14.6329
219	0	0	0	0	0	0	0	0	2.05441	0	0	4.4609
220	32.2259	1.52333	0	30.9694	0	0	30.7	0	0	28.6763	0	0
221	3.93979	9.50277	51.4984	2.92897	10.5031	19.8907	4.2569	9.83041	35.539	0	3.6296	40.8098
222	2.88159	9.18777	3.72855	2.10233	14.0924	3.59748	5.37963	27.387	5.97384	5.42313	10.3649	4.84122
223	3.78142	10.5661	2.45091	6.9203	3.71319	0	2.02162	2.32583	3.92254	7.12307	5.97661	4.78793
224	9.15389	7.29584	6.37691	3.0816	12.8526	3.51583	9.76375	4.31665	1.94625	13.9137	14.5589	3.54777
225	5.74228	6.66684	7.68462	7.35715	5.42522	26.721	4.45401	9.95307	57.291	3.52594	6.09799	255.871
226	0	8.15011	2.83499	0	23.8136	3.64714	0	25.975	4.03731	3.43608	34.1546	7.363
227	3.98976	9.55908	11.6417	2.92291	10.4569	0	3.20121	14.7344	1.37979	2.81892	24.3473	6.74323
228	23.5353	17.7605	32.0293	22.559	15.3196	35.0218	27.0618	32.6147	61.6104	22.7202	15.0082	30.1102
229	18.9232	0	11.0051	21.9278	0	10.6275	20.4741	7.88363	0	7.95816	0	3.64046
230	1.86441	5.99163	0	2.76771	2.48065	0	6.03691	2.32267	0	15.8627	0	0
231	6.52087	1.30031	0	13.1015	1.06477	0	6.96315	0	0	14.5789	1.46864	0
232	8.09259	2.27289	1.84419	8.30494	3.09089	2.37215	5.57235	2.32732	1.31477	10.2927	1.70425	0.79558
233	199.993	0.519025	0.842442	89.2597	5.93984	1.08373	84.7256	1.59627	0	109.085	4.6802	1.09284
234	0	6.61963	66.6989	0	21.8762	163.398	0	2.04992	75.4969	0	1.51103	110.337
235	0	0	0	0	2.24433	0	0	0	0	0	0.773961	0
236	0	0	0	0	2.88593	0	0	3.61814	0	0	0	0
237	0	0	0	0	0	17.8413	0	0	0	0	0	0
238	0	0	0	0	0	5.57788	0	0	1.54508	0	0	4.68179
239	80.9824	37.6809	4.18067	38.2236	43.0638	2.01648	40.4746	34.6094	2.79518	44.9034	23.5243	2.02706
240	336.914	104.338	47.9083	181.539	73.3782	15.5182	111.375	70.1214	17.8538	216.925	84.4231	32.064
241	0.684835	34.8461	5.74215	1.98733	90.0574	1.70433	1.45558	100.261	12.7618	2.25207	183.413	5.70637
242	3.19569	11.0241	17.2028	7.7499	17.3084	10.6216	3.40268	21.4991	13.9775	2.50405	20.0433	15.1507
243	859.667	0	0	410.329	19.8275	8.14374	315.085	36.73	6.61451	600.633	32.1462	8.6741
244	15.5842	10.3376	24.8292	15.1143	14.8521	38.8437	19.3566	17.7883	36.5911	14.1644	21.8704	33.0213
245	0	0	1.23324	0	11.211	1.58674	0	5.85173	1.31578	0	2.57786	16.0625
246	0	3.56295	0	6.7248	6.06065	29.9702	0	11.2431	73.1752	4.16236	16.8327	0
247	0	0	0	0	0	17.8181	0	13.779	154.57	0	10.6839	0
248	1.98777	2.76856	17.3296	2.1681	3.87338	49.5356	1.05788	1.21511	16.4713	1.4016	0.889907	26.5886
249	1.41906	1.69245	16.4764	1.54452	2.75836	79.4689	0.377063	0.43289	35.7496	0.333341	0	35.4821
250	0	0.279115	0	0	0	1.74743	0	0	0.969173	0	0	1.75539
251	0	0	5.49428	0	0.919817	11.1889	0	0	4.89913	0.333472	0.950732	24.2557
252	1.33139	3.43993	17.6024	7.72607	10.7791	166.209	2.47584	3.65424	23.4312	2.81449	6.53601	445.88
253	0	0.983381	28.7222	0	0	1.36828	0	0.503248	1.13795	0	0	143.06
254	1.39922	3.33481	25.8479	6.08077	0.904697	6.57128	4.45604	1.13635	2.25252	2.19014	0.623266	193.089
255	3.65606	6.79479	2965.81	6.21354	18.242	524.901	6.49315	5.22288	224.773	6.87761	4.92097	11502.8
256	51.8238	85.8967	415.499	52.8136	132.782	468.607	64.236	93.3569	406.838	61.948	180.97	1019.85
257	21.7895	1.45836	9.4822	5.3871	0	3.05166	5.87656	6.78181	2.51862	13.7298	1.66788	3.12421
258	119.139	0	0	60.4921	0	0	32.4585	0.678012	0	83.8956	0.496708	0
259	15.2363	0	0	8.16541	0	0	0	0	0	3.92069	0	0
260	23.2993	9.28966	10.0538	11.3419	11.1523	7.76054	15.7509	12.3912	11.8093	5.84789	2.79659	6.53193
261	4.82007	7.21054	61.0505	10.6869	5.50453	43.2561	6.02277	5.87583	30.1302	3.99503	2.52836	74.0905
262	16.9907	0	0	24.8398	0	0	18.1494	0	0	14.3969	0	0
263	0	8.47087	3.93257	0	51.9117	2.53074	0	0	0	0	5.51489	0
264	0	0	2.68579	0	0	31.9565	0.553364	0	31.587	0	0	11.3033
265	20.8647	0	0	88.8424	0	0	172.68	0	0	102.018	0	0
266	21.1715	40.0999	39.6079	29.4766	22.3645	56.3362	16.8509	32.9694	41.0075	15.1018	28.6382	73.3999
267	0.40275	7.68804	53.018	0	44.9217	29.4166	0.856545	40.3248	42.8157	0	138.946	32.2582
268	11.3382	18.7002	7.6336	26.7799	48.4177	29.5706	6.36586	29.7853	7.96363	10.8808	67.4133	31.9274
269	0	8.33942	0	0	31.3101	39.3215	0	61.725	43.0902	0	9.62926	40.6676
270	0	0	0	0	0	0	0	0.418549	0	0	0.612543	0
271	0	0	0	0	0.868429	0	0	0	0	0	1.49597	0
272	0	0	0	0	0	0	0	0	0	0	0	0
273	62.015	159.818	131.831	72.1289	288.683	71.315	70.5634	320.102	77.7353	98.6594	266.002	114.01
274	11.3133	84.7407	17.8537	11.7057	49.8585	13.3943	8.57813	50.3444	7.32747	8.23967	46.0722	5.7578
275	1.21746	67.9024	0.941528	0	38.7358	0	0.517012	37.9728	0	0.914743	41.223	0
276	0.571048	160.951	21.1438	0.413058	92.53	33.8121	0.908464	69.6529	20.0872	0.804159	101.698	35.7722
277	0	228.174	0	0	41.3192	0	0	59.619	0	0	83.0693	0
278	9.84301	1.20738	0.979991	12.1595	17.7852	0	5.65623	8.36099	0	12.114	17.715	0
279	0	1.58965	0	0	6.52097	0	0	2.45027	0	0	31.4906	0
280	1.68015	0.933932	0.216427	0.243153	1.08511	0	0.712957	0.204494	0.231788	1.262	0.448483	0.278958
281	2.32544	3.71859	0	0	1.52814	0	0	0	0	0	0	0
282	1.00362	0.664132	0.215465	0.726215	0.864229	0.554198	0.887237	0.610755	0	0.628202	0.744146	0.277716
283	18.822	11.5859	14.3536	9.60515	10.633	10.9884	28.4322	15.508	12.8043	18.177	15.3604	14.996
284	7.43854	2.96895	2.41032	12.249	4.86823	6.20236	5.96425	4.57424	2.57192	6.12987	4.19758	10.9845
285	24.7863	25.8782	22.2455	30.7095	18.725	27.0319	51.9899	12.9013	29.0084	28.7333	19.806	8.0485
286	2.83866	14.7066	3.67268	3.10602	19.4319	2.36238	4.54193	10.442	3.92309	4.67435	8.93238	2.384
287	193.255	3.12518	1.08648	145.775	0	0.465787	148.268	0	0	151.188	0	0
288	0	0	0	0	0	0	0	0	1.02424	0	1.33327	1.24554
289	0	0.568777	0	1.04111	0	9.50197	0	0	5.91719	0.67146	0.641597	5.9934
290	27.5128	13.2599	9.57968	10.8864	9.75665	3.08308	1.97907	6.85223	2.5443	13.8699	10.1122	9.47139
291	20.7183	9.88799	7.48755	34.3065	12.3629	8.25492	33.4913	12.1447	8.58159	33.8809	12.2241	7.6076
292	0	0	0	3.3063	0.590618	0.755602	25.6555	4.44747	1.88479	0.427676	0.407052	0
293	11.4269	10.4755	10.6399	0	6.48984	2.73907	15.8195	2.02724	2.2629	27.7518	1.49416	2.79745
294	0	0	0	0	248.374	0	0	159.751	0	0	125.066	0
295	29.0428	4.66901	2.53018	11.5095	2.57935	13.0297	31.3697	0	8.06007	31.1252	5.34777	3.34015
296	9.21956	0	0	7.05113	0	0	4.89464	0	0	11.5458	0.228252	0
297	6.37554	0	0	2.52093	0	0	3.69372	0	0	2.99448	0	0
298	0	2.08924	8.48464	0	0	24.0217	0	1.6136	7.22957	0	0	6.66244
299	4.37073	2.09259	9.05992	3.83532	3.42922	30.5979	6.53797	6.4456	24.1748	4.1154	3.15361	5.89396
300	1.82772	1.45884	16.5805	1.33732	3.5875	45.713	1.95364	2.24737	20.2211	2.58183	0.824854	4.62526
301	1.69034	9.42155	0.728128	0	33.7091	0	0	23.4428	0	0.529868	42.9375	0
302	0	1.76064	2.85642	0.401438	16.1278	5.51059	0.294117	7.08897	3.82195	0.520271	7.90162	0.921753
303	0	1.84878	9.02072	0	9.22675	3.87218	0	14.3757	22.3125	0	36.1594	0
304	0	1.80692	8.81595	0	6.00866	0	0	2.80906	0	0	4.15507	0
305	0	0	0	0	4.18679	0	0	11.7728	0	0	8.6745	0
306	1.69456	3.14839	0	0	0.734653	0	0	0	0.78027	1.59358	0.506421	0
307	2.12172	0	0	0	0	0	0.564774	0.648798	0	0	0	0
308	6.54742	6.36316	0.938595	5.27946	4.71439	0.603608	6.57295	3.10733	0.502133	3.41792	3.89833	1.21291
309	8.41921	68.0009	668.534	8.80839	135.789	272.128	9.93052	116.808	409.834	9.00513	145.844	720.514
310	0	0	0	0	29.0223	5.18557	3.33495	7.72968	0	0	43.0741	0
311	3.76131	5.97636	13.3312	6.47045	5.16806	12.8589	5.24067	6.87319	19.7873	4.1948	6.70194	10.1625
312	0.286858	0	0	0.415875	0	1.4271	0	0	0	0.538924	0	0
313	36.3642	19.393	29.8679	41.4144	13.4009	28.1268	52.2962	12.1112	33.6617	41.9437	14.4068	35.8638
314	16.084	14.3505	20.9931	15.8992	11.8731	15.0136	3.8547	33.3605	12.393	11.8225	27.8907	6.14587
315	28.0987	16.6478	10.3948	22.2846	15.7274	5.34928	10.286	12.8134	1.10985	30.9838	36.8768	4.05353
316	69.7426	0.539649	0.583639	52.4776	1.75668	0.375307	88.692	0	0	68.4743	0.605102	0.376424
317	0	10.0937	0	0	41.5236	2.10994	2.70655	20.263	0	0	35.5387	0
318	56.3057	95.9509	89.0578	46.7891	103.07	100.278	52.5004	95.2266	66.086	54.2455	94.4768	158.003
319	0	0	0	0	12.583	0	0	0	0	0	24.6221	0
320	13.0171	12.879	14.5624	8.18459	12.0715	102.601	11.4733	16.7578	80.662	6.68952	7.00339	12.6622
321	7.15364	39.0018	24.8006	3.21668	40.2019	24.9445	5.49981	37.8701	18.0409	5.56032	38.0279	44.717
322	5.74909	406.175	0.154223	2.94461	342.703	0.198333	1.77799	282.622	0	5.05951	268.735	0.198656
323	0.83025	5.6135	0	0	9.15468	0.689176	0	19.2645	0	0	15.2156	0
324	14.1333	4.11266	5.01046	24.5793	1.69229	10.7466	9.65	4.76388	10.6743	15.7534	2.33619	10.9258
325	92.0736	39.9629	23.8107	60.1486	31.4215	10.5621	61.5907	47.446	39.481	80.0407	50.1662	23.427
326	0	0	18.1852	0	2.64963	33.4473	0	27.2774	16.5476	1.8795	14.6507	78.9355
327	0	2.88972	65.8966	5.41628	14.6176	163.816	0	4.53346	99.199	0	10.134	76.2976
328	15.2911	3.47831	1.41125	16.6905	0.710044	6.35368	15.1206	4.00873	9.05199	22.5953	1.95776	2.7422
329	1.07027	0	0	2.33605	0	0	1.13962	0	0	0.503184	0	0
330	26.1176	10.9374	19.5234	27.971	8.32772	8.37076	25.8382	9.51828	10.7563	37.472	12.7088	26.0265
331	26.1752	30.6187	18.6341	32.6464	52.0797	16.8674	24.4582	38.5521	14.7566	29.1329	36.8556	14.3021
332	17.5391	1.7455	3.541	6.38159	2.85059	1.82196	9.33899	2.0117	1.51416	13.4004	1.47371	1.83486
333	45.2644	76.805	214.142	46.1621	73.8958	169.751	63.8283	73.7593	169.184	65.8554	100.11	371.177
334	8.11725	8.74545	14.2308	20.3418	21.9185	0	32.4032	20.4586	11.2921	10.2656	15.1708	4.74761
335	53.1937	47.0705	158.903	49.0629	63.8321	227.993	54.7835	46.3062	152.688	55.5878	51.4261	167.348
336	146.96	46.6267	145.31	137.517	95.92	331.668	87.7922	111.263	268.021	131.031	132.512	433.944
337	0	118.3	53.1205	21.9286	40.3768	46.0091	45.1062	18.069	0	24.5152	0	0
338	236.934	39.1796	55.4832	246.762	36.5797	43.2153	177.209	39.8794	22.3142	220.212	50.0385	42.323
339	2.89302	4.59634	102.957	4.51251	8.63167	199.171	4.25182	8.13175	58.342	2.92586	1.98215	235.636
340	152.313	106.986	81.9502	184.516	83.6261	44.5067	153.572	80.4344	46.7409	287.247	128.735	120.977
341	1.21746	0	0	1.56539	0	0.224031	0.573831	0	0	1.14293	0.36086	0.44888
342	0	0.106125	0.172144	0.386715	0.172564	0.221381	0	0.162622	0	0.125491	0	0
343	4.11755	0	7.14157	6.06719	0	20.6796	4.42186	0	39.9208	7.76964	0	2.33873
344	2.47823	0	0	9.11084	0	0	17.2755	1.53048	0	12.853	1.12552	0
345	0	0	0	0	0	0	0	0	0	0	0	12.1296
346	0	0	0	0	0	29.9725	0	0	12.2925	0	0	10.3831
347	0	0	0	0	0	14.0817	0	0	0	0	0	0
348	0	0	3.61284	0	0	51.1946	0	0	11.4649	0	2.56887	4.824
349	0	10.2778	0	0	12.9436	59.2984	0	12.0604	17.6651	0	26.9008	5.61959
350	1.74625	0.396415	2.894	1.08439	5.48562	38.8743	0.529725	4.2555	3.78669	1.6401	1.55617	27.7988
351	0	0	0	0	0	11.7032	0	1.44024	0	0	0	7.92013
352	0	0	0	0	0	0	0	0	0	0	0	5.49232
353	0	0	0	0	1.42017	9.03472	0	2.66729	1.49732	0	0.979898	12.8258
354	388.11	286.119	265.597	350.684	206.913	180.239	408.884	218.247	121.91	309.705	148.353	151.706
355	4.50881	18.1606	0	33.665	42.2783	0	12.2149	16.9409	3.13153	8.53796	22.9717	0
356	89.6595	16.2104	1.64443	45.4071	1.65611	5.2885	23.0444	7.78906	5.27154	81.948	2.8544	3.19913
357	1.52002	6.09169	7.91863	2.24474	0	7.64391	22.8876	1.88475	10.5316	4.30489	1.38826	2.59845
358	67.2791	85.3485	56.8358	73.0897	123.481	68.5461	84.927	100.982	64.5127	81.3868	146.216	102.577
359	2.60577	76.8156	3.36977	0.949571	39.0332	4.33492	1.38894	71.034	5.40081	3.67701	47.972	0
360	30.7382	22.9717	25.5291	20.448	156.036	40.3805	22.4773	109.831	57.494	20.5278	99.1798	112.42
361	0	0	288.359	0	0	748.114	0	0	339.675	0	0	322.771
362	35.2525	18.3526	189.899	37.0576	38.7672	303.885	31.4016	31.0889	238.938	39.2395	9.57116	82.5274
363	0	0	0	0	0.956453	59.8127	0	1.79871	72.9666	0.690008	1.31903	130.615
364	0.311407	0.74179	2.40657	0.901176	1.80969	2.83703	1.1561	2.65268	2.79233	0.730919	3.60119	2.32604
365	0	0.263701	0.641647	0.240291	0	1.37531	0.352286	1.41461	2.06159	0.779487	1.47734	1.65403
366	0	0	0	0	0	0	0.199742	0.687541	0.779145	0.53028	0.502679	0
367	3.73867	1.34949	1.75127	2.70539	1.97564	2.25222	1.62256	2.89578	7.26776	1.9147	3.7803	1.69298
368	33.7799	51.0474	52.0271	42.323	42.8186	33.476	32.2058	17.0009	45.0356	25.9559	29.5534	31.8933
369	5.73547	4.56204	7.9313	8.92525	10.6278	12.2418	3.48535	10.0054	5.09062	23.4864	21.9723	33.5016
370	0.428285	0.681409	2.21142	0.622216	1.11142	1.42221	0	2.09251	0.591352	1.61016	2.29785	2.86018
371	2.08322	0	0	0	0	0	0	2.603	0	0	9.61698	0
372	4.72037	0	0	0	3.16739	0	0	0	0	0	8.76319	0
373	0	0	0	0	13.3378	0	0	4.14115	0	0	3.08054	0
374	0	0	0	0	0	0	0	9.74956	0	3.62935	0	0
375	1.42659	3.42814	0	0	47.0923	0	4.59863	30.0324	0	0	14.3061	0
376	5.50262	2.9922	1.49371	5.03861	53.9819	0.960558	3.38374	36.7199	0.399698	5.71308	49.8491	0
377	0	0.11267	0	0	2.93155	0	0	1.20863	0	0.266455	0.883436	0
378	0	0.124662	0	0	1.41929	0	0	0.573174	0	0	0.139664	0
379	0	1.0373	0	0.948881	0	4.33178	0.693969	0.797556	0.899486	2.44957	0.584599	0
380	0.632771	0	0.818173	1.8442	0	0	0	0	0	0	0	0
381	1.91979	1.52943	0	0	0.833384	2.12894	0.682118	0.783905	1.76839	0	1.72367	2.14651
382	105.464	86.7338	70.7785	107.267	104.33	73.0896	94.3461	137.749	140.559	50.5261	186.615	68.6557
383	120.765	72.7733	42.9929	80.3343	27.157	27.1875	52.4276	28.9545	31.033	83.098	29.5381	18.6797
384	30.1258	69.966	116.121	32.0831	31.2567	80.6796	35.8787	27.4651	100.376	26.4245	22.9759	58.9813
385	1.30335	2.0862	1.69446	1.91847	0	0	0	6.44495	0	1.22934	1.18534	2.21752
386	0	0	0	1.13419	0	9.05396	0	0	48.3109	0.730986	0	0
387	0.909044	0	0.586847	1.32118	1.18004	11.3226	0.967157	0	26.9882	1.28174	0	0.759276
388	44.2075	191.274	1292.88	33.2168	335.355	1330.51	28.8613	301.639	1363.64	39.6271	290.944	3399.18
389	11.7229	6.71873	15.287	7.43685	4.44187	11.2442	9.02018	12.4857	2.32183	14.2377	50.6256	63.1965
390	60.3534	55.311	45.9373	38.8978	32.5726	46.4763	51.2063	44.5792	61.9685	37.2673	39.1645	26.8664
391	41.1849	64.7065	32.7215	53.1049	57.1073	36.1049	52.1433	55.7135	37.2531	57.5379	52.6076	61.585
392	25.4441	26.467	11.5749	16.8458	8.37633	8.51173	17.7428	12.5765	14.0918	20.3968	18.5011	15.1415
393	159.072	57.5863	12.275	122.46	17.1318	19.4356	102.763	4.47481	13.1107	88.5792	6.56282	7.35697
394	507.75	83.169	6.49628	323.608	11.6226	2.78548	257.599	7.51842	2.31476	240.053	6.00883	0.935188
395	396.545	79.1168	11.5725	432.472	19.8606	10.4224	377.009	21.9575	3.70517	503.765	6.44649	3.01218
396	70.4302	5.54537	5.14551	8.71997	1.29983	61.2403	26.5291	3.66315	35.6773	18.6894	0.896716	41.9093
397	0	0	0.903916	0	0	3.48852	0	0	0.965598	0	0	5.86662
398	0	0	0	0	0	0	0	0	0	0	0	0
399	0	17.0706	0	4.54963	0	0	0	3.8113	0	11.4402	5.66236	0
400	37.6133	90.5164	59.6927	67.74	71.5209	60.3699	36.9801	56.8676	40.8061	66.4165	38.9206	64.4618
401	72.6966	84.9432	83.0949	85.4592	69.0161	62.2592	135.509	89.133	93.6392	110.906	56.4703	64.0115
402	3.46149	11.5863	0	4.03895	9.92648	2.30421	3.69166	12.73	1.91343	1.30275	1.86661	1.16239
403	6.91501	25.4716	7.19674	6.1145	49.2676	2.3155	2.97075	37.6551	5.74674	1.30489	21.4155	0
404	288.978	211.461	243.992	187.255	133.791	185.014	127.031	198.204	110.88	1024.68	632.166	569.166
405	254.186	98.2612	135.844	284.854	33.4172	106.519	187.783	57.9705	106.409	164.861	407.984	144.252
406	13.6083	11.5493	42.168	15.1629	11.7766	6.77989	15.926	8.31379	8.14284	14.0708	10.1454	7.57739
407	8.46556	6.06078	46.9877	10.4532	3.84415	18.2718	8.10351	7.75463	14.6107	4.3761	2.64923	8.47933
408	26.5748	11.5787	427.875	14.2661	14.1546	19.9351	16.6391	13.7721	23.1167	18.8137	16.9065	54.0184
409	10.995	10.0918	113.538	19.0439	14.2648	12.6378	22.9384	12.3958	12.2615	28.6167	11.3431	21.1783
410	0	2.57198	18.8082	0	16.9911	26.8986	1.72608	33.8392	33.339	1.51428	13.2019	19.2231
411	0	0	0	0	0	0	0	2.10083	4.68726	4.79053	4.6467	0
412	138.64	114.665	90.0071	144.064	102.056	47.7057	127.597	75.7852	42.0547	147.088	78.2227	74.9239
413	0	0	0	0	0	1.03504	0	0	0	0.58538	2.23427	0
414	0	0	0	0.702496	0	0	0	0	0	1.81683	0.864978	0
415	1.7816	4.44899	3.60887	8.85139	11.5236	2.95363	11.0798	4.96222	4.56585	15.5382	4.08299	2.11676
416	37.4915	23.1571	14.9272	49.8106	21.7244	31.1166	44.1068	21.4268	32.4884	57.7234	22.4563	25.9536
417	16.4692	14.1911	41.1634	18.6375	25.0211	74.1615	20.3854	12.5228	59.6377	56.1532	66.7778	88.3033
418	41.2695	29.0408	35.2007	55.6253	22.4865	19.5277	76.448	23.6362	26.8003	61.5106	19.3014	13.7831
419	489.044	79.0791	172.594	597.792	77.8639	138.217	699.915	74.8366	144.902	237.747	49.7317	77.9811
420	0	0	0	0	0	0	0	0	0	15.6596	0	0
421	171.474	71.4437	126.298	104.935	88.8827	225.49	104.09	116.963	157.896	94.4308	63.6597	154.641
422	120.957	3.41622	3.959	42.2945	3.57748	10.1837	44.6806	10.8564	13.1352	42.972	4.38211	8.17956
423	1.45586	3.6628	71.9318	2.10926	15.3773	18.9046	1.28801	22.1719	14.7323	0.911552	1.94583	0
424	26.8803	0	0	43.0452	0	0	45.7846	0	0	6.47572	0	0
425	117.07	0	0	59.1544	0	0	50.1701	0	0	77.7414	0	0
426	4.19792	0	16.339	4.61672	0	1.75197	1.12334	0	17.4243	1.97774	0	21.3092
427	5.87135	1.57339	2.55796	101.829	0	0	65.5455	4.88248	0	16.6576	0	0
428	25.0376	2.02036	6.57359	30.0246	0	0	19.0412	0	0	33.221	0	0
429	3.62312	0	0	24.8519	0	0	9.06349	0	0	6.83211	1.09631	2.05052
430	17.8751	7.13764	3.8634	66.9276	5.20513	1.65698	62.678	2.44482	5.49486	24.323	2.69316	1.67825
431	20.5281	9.71837	9.31997	55.7215	7.21469	3.68882	33.0894	9.50389	3.83188	26.6083	4.97324	1.85762
432	0	6.59391	0	2.0224	7.24223	2.29773	2.94791	10.1902	1.90099	2.58988	27.4985	0
433	0	5.00465	1.62585	9.20065	9.88121	2.09225	4.02572	27.8197	3.46428	1.17981	11.3667	0
434	20.0294	13.5862	16.0556	20.4842	18.3465	28.4145	8.2872	15.2877	25.6217	8.72776	11.2619	5.27005
435	13.1628	15.8227	19.4608	11.6418	26.1945	13.8463	12.2798	39.1563	26.1442	8.44522	18.0488	10.6955
436	3.31619	27.2315	4.63174	0.801154	132.321	10.5393	3.22835	139.454	6.10203	3.11495	262.411	19.7751
437	58.3302	0	0	6.20559	0	0	13.5211	0	0	17.7397	0	0
438	114.431	12.9975	20.2881	87.8138	4.18794	9.46448	55.3655	7.14105	8.30834	104.97	3.84635	13.0726
439	0	16.4993	0	0	18.9586	0	0	12.7192	0	0.97301	14.9485	0
440	0	30.7554	0	0	82.6155	0	0	86.2866	0	0	60.9285	0
441	2.45417	9.13527	0	4.78162	49.1592	0	8.73566	39.1779	0	11.5514	37.5877	0
442	0	36.0934	0	1.06574	60.9629	0	0	20.6009	0	0	29.5569	0
443	0	11.5581	8.53439	1.93266	32.8692	8.78644	1.40896	24.347	3.63584	0	13.1357	6.70219
444	0.515919	1.232	0	0.750509	6.03392	0	0.549242	4.41646	0	0.485079	1.84845	0
445	0	0	0	0.778684	1.39128	0	0	0.654593	0	0	1.91801	0
446	0	1.34879	37.2653	0	2.22943	42.3248	0	2.08886	23.305	0	0	11.5345
447	0	0	126.619	0	2.48065	56.4247	0	0	36.2107	0	0	0
448	100.868	202.273	187.811	78.985	195.144	54.3285	53.4656	86.4327	62.5269	14.3177	208.147	67.9906
449	8.19357	76.9723	123.65	11.8465	74.5375	18.8893	15.2839	85.2598	15.4497	13.0455	102.677	22.3556
450	3.7765	7.51286	39.6228	6.17637	3.06489	86.2499	8.53961	13.8466	109.518	4.43765	2.95733	15.7775
451	293.682	81.205	55.9437	123.429	17.5028	25.7081	146.15	18.969	34.095	63.8529	17.6487	8.68319
452	154.249	5.2923	0	159.989	1.08358	0	129.308	1.01852	0	252.95	1.49461	0
453	95.2818	35.2455	39.0224	79.3624	11.8304	38.4938	103.012	27.1649	29.1366	47.2433	29.9259	18.6489
454	44.849	24.5399	0	38.8095	0	0	38.8875	0	0	66.7701	0	0
455	2.35876	0.94308	9.19045	22.526	21.707	17.7396	22.7529	13.0994	11.4272	20.0134	20.3302	32.0192
456	0	51.7817	0	0	32.0991	0	0	21.3484	0	0	9.53363	0
457	21.356	9.11989	209.75	18.2636	0	19.4324	0	0	0	10.4523	0	22.707
458	6.86578	1.84403	14.9958	6.83866	15.3375	42.4842	2.48091	11.4706	12.7175	0	6.36422	39.788
459	146.852	140.861	35.7955	164.037	20.2104	30.6956	486.983	35.0705	46.3358	127.085	33.9536	9.75424
460	21.3345	21.2557	12.9296	18.9612	20.8829	15.2422	16.4151	26.9743	14.6186	15.1852	14.3843	10.6433
461	0	1.65012	0.892827	3.01988	4.49811	5.74285	2.94426	3.38421	2.86137	1.94815	3.10141	1.1588
462	0	2.33239	2.8396	0	1.90821	0	0.780406	7.17722	4.04385	1.37666	3.94737	3.68754
463	33.8974	7.0636	7.11191	21.9708	8.31896	7.1137	15.781	12.3186	8.88677	34.8486	2.86515	6.36456
464	171.439	83.3029	411.813	444.61	215.87	431.959	324.731	236.065	311.845	433.487	152.271	501.632
465	2.71723	13.5333	3.51471	0	18.5908	9.04289	2.89754	10.8237	8.44853	3.19561	51.2717	11.4027
466	0	2.54508	1.3777	0	11.1442	0	0	11.7742	0	0	12.4947	0
467	18.5864	30.7908	5.25802	15.4308	3.5169	4.13252	22.6163	6.90241	3.44033	19.7966	4.23998	3.39122
468	345.252	149.349	20.5275	329.93	41.368	13.3303	318.855	52.8072	18.285	416.145	28.4955	7.07209
469	0	0	0	0	0	0	39.1374	0	0	6.83259	0	0
470	0.99854	1.59495	3.88488	0	9.1601	19.9943	0	18.4386	17.9571	0	18.0553	30.3787
471	5.2393	52.8887	75.7266	19.6687	56.5043	22.1685	11.3979	29.6763	21.8594	12.4195	31.7708	32.1144
472	19.7802	0	0	5.00203	0	0	0	0	0	0	0	0
473	18.8186	16.0597	13.0432	20.2986	29.7276	16.7849	9.41972	17.0489	10.4218	28.3944	20.5182	21.3227
474	13.9353	75.9475	66.4896	13.1058	53.1227	95.6445	16.352	78.6373	72.1947	10.7918	64.9182	79.6881
475	3.08409	32.9185	2.39232	3.59454	8.02962	2.05164	4.6013	6.79819	0.852195	8.70272	2.21424	2.06796
476	0.591041	3.76564	19.8629	0	0.769062	18.6719	0	6.5118	16.3303	0.555878	9.54298	20.7947
477	10.6466	0.352931	0.572704	9.02472	0.575743	0	18.4046	1.62587	0	12.0921	1.19038	0
478	5.53457	3.52528	2.14548	5.63896	5.03781	13.7991	7.66258	3.38588	16.0544	5.72497	9.42579	5.55906
479	61.3151	37.0325	47.959	139.185	62.7379	60.9445	144.744	70.5382	72.3058	169.536	95.6846	93.4408
480	56.6859	8.46905	0	88.5313	7.26679	0	5.75521	6.71937	0	88.8361	5.05358	0
481	14.4096	0	0	0	0	0	0	0	0	0	0	0
482	18.9403	8.74545	0	4.06837	7.30617	0	8.83725	20.4586	0	33.3633	5.05694	0
483	2.5823	6.25456	0	0	13.9156	0	11.2311	6.49737	0	7.34436	28.8878	0
484	0	0	17.7809	0	0	7.64539	0	0	31.0968	0	0	0
485	3.44726	0	0	0	4.71517	17.6309	0	4.38885	48.0723	3.27935	3.26823	0
486	3.27664	2.62847	6.40738	7.27132	0	24.7421	1.7642	4.06949	27.2536	1.54738	0	33.6953
487	80.1701	24.9799	16.2664	46.6318	29.3348	89.0794	47.1813	23.4359	21.4739	67.3683	40.6378	130.944
488	70.8518	1.45	0	47.8496	1.18852	7.57259	50.4861	1.11684	1.25619	93.2397	2.4594	3.06458
489	27.3698	41.6704	22.6213	15.6028	23.387	0	3.75235	13.0624	4.77051	3.25424	22.6933	12.1991
490	13.8326	8.32739	6.7673	40.985	4.59043	0	44.7277	12.9007	0	31.0403	3.17117	0
491	0	0	7.48591	0	1.89903	2.40862	0	0	15.9361	0	0	7.36108
492	0.972785	0	0	0	0	3.24571	0	2.39423	0	0	0	3.28652
493	0	0	1.25315	0	0	1.61237	0	0	1.33693	0	0	0
494	0	0	17.0522	0	0	0	0	0	0	0	0	0
495	0.88181	16.1847	0	0	0	0	0	4.3352	0	0	3.97716	0
496	0	8.79627	0	0	0	0	0	0	0	0	1.29052	0
497	2.97203	41.8603	2.55288	4.58994	34.5683	3.6115	3.78461	60.5544	3.55378	1.67448	16.2284	1.64589
498	24.5074	56.6398	54.3022	6.27339	0	49.0181	0	0	39.9551	15.5816	11.7634	36.9602
499	1.31583	0.522626	0.282612	0	0	0	0	0	0	1.02975	0.781285	1.09354
500	0.654585	0.173326	0	0.316008	0	0	0	0	0	1.02453	0.388657	0
501	0	0	0	0	2.51997	0	0	1.58021	0	0	2.31647	0
502	0.543815	1.29886	0	2.37425	7.77733	0.903834	0	8.64877	0	2.04546	20.9565	1.82036
503	80.6038	78.6834	49.0685	93.5342	42.1749	40.6472	108.937	40.8973	47.1719	77.5439	23.0177	24.1683
504	5.41697	12.1205	60.457	11.1261	9.95333	19.9004	5.80019	18.6937	11.9929	9.1887	7.84876	12.8415
505	3.10524	2.4806	48.3388	0	0	3.45543	1.10776	1.27487	0	1.95049	2.80939	1.75085
506	3.09332	7.57846	3.32292	6.72394	2.66786	2.99157	6.02163	3.4554	3.55724	7.50557	1.14877	2.14404
507	4.07674	0.925722	0.750948	1.68876	0.376935	1.44874	8.35109	0.355014	1.60754	3.28249	0.779118	0.484746
508	47.7238	19.4496	21.1305	24.3918	10.9819	0	8.77433	10.2013	5.55556	45.4942	7.61956	7.17978
509	177.668	168.977	141.746	129.628	178.558	213.446	232.696	181.956	255.549	132.453	114.795	106.359
510	3.28262	10.6992	31.3312	2.85716	25.5113	10.8911	3.13921	18.4187	14.9522	3.70087	9.96103	16.4064
511	10.8364	0.539703	2.6281	7.90086	0.882596	0	5.05541	0.83008	0.93591	28.037	0	4.54722
512	27.6991	15.9081	46.5544	2.94216	13.1883	46.618	23.5174	27.155	49.4243	39.2957	25.5225	78.5754
513	4.56565	0	0	13.6416	0	0	12.3725	0	0	21.6164	0	0
514	2.01371	3.23902	10.5325	5.99222	2.68623	27.1212	10.8839	10.0551	72.6695	13.3335	18.5673	125.273
515	7.5747	6.91766	5.61712	15.8752	2.84034	0	16.2209	2.66729	4.49196	11.2171	2.93969	0
516	30.7937	14.2995	31.6882	55.1332	42.947	29.9109	52.3479	30.186	17.9728	68.8793	22.2469	80.5245
517	3.34939	0	0	2.47895	0	0	0	0	0	3.16394	0	0
518	13.8195	7.34064	1.70213	4.79665	4.28642	0	3.50794	1.61266	0	9.28634	4.72844	0
519	4.47277	17.8754	15.967	32.8271	5.87388	7.47121	27.5476	11.0305	4.64233	24.2398	9.11962	0
520	31.3204	16.8012	5.46384	3.11018	8.36683	0	13.5529	7.82753	0	5.92698	19.2801	0
521	0	65.4507	0	0	80.6962	0	0	134.034	0	0	146.062	0
522	1.18556	8.53255	12.3188	0	6.23516	1.9815	3.81226	23.4119	4.92312	2.23541	26.8937	12.0717
523	0	0	0	127.771	0	0	38.6294	0	0	58.273	0	0
524	119.333	89.7707	89.4219	65.3333	123.625	99.5994	60.7602	124.254	101.6	98.0281	137.192	185.828
525	11.002	120.211	12.82	3.60531	1.37973	2.94445	13.9568	1.73224	4.89913	5.00208	1.58455	1.77481
526	62.6087	27.7156	0	87.788	0	0	157.13	0	0	265.723	0	0
527	20.2212	0.447248	0.725859	22.0769	0.73051	0	25.7251	0.687339	0	17.9595	0	0
528	318.67	6.08138	0	490.755	0	0	380.266	0	0	585.911	1.38586	0
529	1284.62	28.023	4.16459	1807.66	59.9126	1.33905	1516.84	52.1676	2.229	3170.3	77.5159	3.13543
530	41.2241	2.63082	0.948378	70.33	3.32895	1.21967	92.1659	2.24042	1.52342	60.6542	5.07778	0.611323
531	56.9428	47.2177	94.8051	53.5849	59.2144	111.225	47.1621	47.6642	72.8443	63.7841	157.589	234.638
532	33.3969	22.023	22.4645	30.1124	22.5351	30.9797	38.3421	27.1141	32.7483	32.5453	19.8262	17.1034
533	23.1038	37.0699	10.7579	12.2095	8.75048	5.53893	17.7728	18.4493	6.86335	17.1462	4.53308	11.3166
534	9.21961	17.8883	7.13726	8.56478	14.3403	7.95595	8.23241	17.1032	7.63646	6.93067	11.1994	11.0686
535	26.904	10.7218	3.66402	17.559	12.0007	5.89199	24.9216	17.3621	3.91387	18.6534	10.8207	5.94581
536	139.878	65.4838	67.6172	119.256	60.4279	76.926	129.966	78.213	55.103	126.966	78.469	87.303
537	139.647	86.4826	27.562	106.777	50.4052	21.9537	92.0326	46.1007	23.7985	104.869	44.8406	17.1085
538	3.13617	5.00195	106.577	58.4012	4.09455	99.2431	74.4892	1.92469	50.94	8.85567	1.41182	71.2283
539	0	0	0	1.80721	0	0	0	0	0	0	0	1.03972
540	0	0	10.8495	8.40034	0.682206	24.4228	28.5012	0	10.1496	4.44182	0	15.8068
541	13.9576	0	0	190.782	10.1774	24.5554	182.77	9.34079	19.6921	127.906	0	13.5165
542	47.3499	1.26559	2.05658	23.329	0	0	28.8754	0	0	19.3747	2.88631	0
543	0	0	0	0.378311	0.675467	0	0	0.636255	0	0	0	0
544	10.4484	21.0934	10.2959	3.92193	42.2504	44.2062	5.68208	13.15	29.0611	12.3833	43.8571	27.4426
545	0	0	0	0	0	0	0	0.594127	0.336449	0	0	0.405471
546	0	18.9603	62.3267	0	34.9523	202.173	0	15.747	15.8307	0	49.2624	71.3528
547	0	2.79555	4.53879	1.28095	21.7611	16.0587	0.935819	48.4367	20.5885	4.12339	45.0274	17.7167
548	0	0	0	0	0.367547	0	0	0	0	0	0	0
549	0	0.474328	0	0	4.63563	0	0	4.72975	0	0	2.66164	0
550	0.342288	2.44919	0	0	8.86928	0	0	10.0223	0	0.643204	26.8903	0
551	0	0.412352	0	0	4.0283	0	0	5.05929	0	0	7.63212	0
552	0	0	0	0	0	1.57671	0	0	73.2208	0	0	1.59598
553	0	0	0	0	0	18.2513	0	0	359.373	0	0	21.1129
554	4.23308	0	0	22.8839	0	0	15.1591	0	0	13.3148	0	0
555	300.118	117.815	44.8892	257.393	42.0577	15.7751	145.425	11.7597	21.548	188.108	55.351	16.4278
556	944.242	424.717	34.3219	666.083	284.64	11.2437	573.682	316.181	23.2245	731.848	329.97	22.5613
557	17.0565	6.78643	1.83547	33.751	16.6115	0	38.3176	9.84421	0.654284	69.4815	22.898	0.791794
558	221.763	60.3039	19.875	129.364	23.5603	12.6144	120.325	38.2969	13.8197	125.848	28.7152	12.9806
559	17.0073	0	0	26.7799	8.06962	9.85688	44.5611	7.44632	0	59.8443	11.2356	21.2849
560	123.344	37.1308	0	29.2014	0	126.08	61.3949	12.1134	0	85.6039	9.3245	178.532
561	285.518	182.392	186.316	229.504	150.31	198.236	293.973	208.151	239.82	149.378	115.56	85.0635
562	29.536	2.50566	0.508214	40.6008	1.02135	0	35.5922	2.88477	0	61.8051	2.81534	0.65701
563	306.841	118.363	82.4676	266.216	129.239	138.174	235.146	116.531	162.499	235.056	105.601	156.467
564	58.4988	57.4712	94.4033	48.299	47.7395	107.444	27.8155	45.4794	86.2833	46.6546	36.8652	176.153
565	143.883	49.0483	80.8806	90.3002	34.77	41.2022	80.0238	39.9554	27.2754	116.549	29.7593	50.7946
566	54.0903	0.330967	0	21.7574	0	0	15.0452	0	0	34.0213	0	0
567	5.45773	3.06245	2.48436	7.45074	6.65257	1.0651	2.38774	5.87344	2.21561	6.93715	6.01628	1.60432
568	0	0	0	0	0.497598	0	0.408038	0.936999	0	0.360661	1.0287	0
569	0	1.33189	0	0	1.73621	0	0	0.817488	0	0.314807	3.28992	0
570	14.0792	2.81445	76.1862	5.17087	20.0498	180.388	5.02968	4.34347	224.106	8.84849	47.8952	197.065
571	2.76321	0.732881	13.6767	2.00817	0.597888	48.9514	1.47002	1.6883	78.8575	1.73163	0.412067	7.69419
572	62.1901	2.63363	2.13583	37.326	3.25626	2.38837	34.2552	4.73557	4.57696	40.0858	1.3456	1.4345
573	311.462	61.8983	4.16906	46.4382	2.61204	1.56377	35.3336	3.44617	1.30249	45.5877	4.19808	0.671408
574	6.56143	6.17585	1.54208	7.81887	12.4197	0	4.44878	5.84211	0.824061	11.7814	13.9129	0
575	21.5792	25.2119	34.5801	5.6915	15.6691	61.2898	9.03267	25.9225	85.7459	7.67947	24.5112	33.771
576	18.1278	20.9092	13.6077	3.88696	6.97859	0	5.63203	6.51661	0	81.0214	62.7782	13.5969
577	2.00538	5.18733	2.59019	2.9166	1.30267	5.83059	7.47109	4.29085	8.30876	30.6377	17.9574	11.7367
578	321.62	300.946	258.518	270.248	317.965	287.919	399.469	375.737	324.795	207.741	225.285	128.032
579	27.0202	24.3426	12.4212	21.6699	14.8164	8.7168	22.3506	10.7113	16.8734	19.6966	14.9356	19.099
580	0.297708	0.236617	1.15167	0	0.770817	0	0.316238	0	0	0	0.531095	0
581	1.04842	0.208269	0	0.37985	1.01733	0	0.556639	1.91653	0	0.246186	1.86906	0.43605
582	15.5063	36.6252	9.20136	9.1584	119.987	14.2004	11.2593	127.207	23.9281	6.89736	346.434	4.7462
583	0.801577	36.6586	1.55173	1.16406	217.789	0	1.70471	127.722	3.32002	3.3899	443.091	2.67498
584	2.33708	179.474	18.081	2.96491	31.0089	10.6584	6.51632	58.7671	18.9496	2.46982	48.9832	1.94528
585	18.9032	145.62	9.46386	2.14524	32.6559	2.43605	15.6287	46.8352	12.0871	5.48944	46.4217	4.96433
586	8.7386	120.186	9.47927	4.29754	23.0893	7.32005	3.13083	61.3465	26.2311	13.7458	39.8559	2.48628
587	3.36602	89.7849	13.0492	0.816642	253.17	44.762	2.39005	216.928	51.921	1.58269	285.162	22.5431
588	0	0.854914	0	0	1.23549	0	0	1.01883	0	0	2.7657	0
589	0	1.27991	0.296584	0	5.20198	0.572114	0	4.34232	0.63543	0.108111	10.9538	0.764017
590	0	36.3075	0	0	0	4.7575	0	17.7073	0	0	21.0211	4.93518
591	1.34399	40.8853	1.74787	1.9795	17.7203	4.49881	0	21.6114	5.5839	8.87513	24.4654	9.15478
592	1.15875	16.5876	5.9811	1.1216	14.5233	3.84648	1.23198	11.7879	1.59972	3.26676	4.83154	0.64429
593	1.94451	12.5049	5.08243	0	7.77241	0	0	0	2.69831	0	7.16214	0
594	4.74539	20.3889	1.07846	17.5655	52.2556	6.01005	11.6936	36.8482	5.00573	9.82712	51.5088	3.47385
595	0.496942	16.6114	0	0.722699	1.29113	0.825593	0.528938	5.46802	0.686305	1.4016	13.3486	0
596	0	6.53919	0	8.1115	14.5667	0	0	6.79846	0	0	2.52054	0
597	0	26.5635	0	7.59333	6.81562	0	2.75139	25.4632	3.51999	4.79946	16.5052	17.701
598	0	0.51493	1.67158	0	0	0	1.37796	0	0	1.21602	1.74112	0
599	1.99105	1.98082	5.14321	5.0673	2.58655	0.826961	4.76833	2.43427	3.43719	2.80784	4.45695	1.66456
600	19.7296	4.33719	0	18.85	3.54649	0	13.0586	3.33543	2.82042	18.5625	3.05654	1.14201
601	22.3926	6.85824	0	11.7036	3.73445	0.954538	15.2904	3.51359	0	30.7785	2.05946	2.88483
602	4.6065	9.56014	11.9404	5.39342	14.4687	26.1166	8.86365	21.5261	16.5639	22.5587	56.5549	88.6098
603	19.4636	26.9751	14.6328	12.5567	33.8305	4.71261	12.118	45.5986	7.738	15.8287	18.2149	9.77382
604	4.43986	6.21002	8.64461	8.14538	8.74473	5.56178	5.94405	5.47405	3.07203	5.23059	13.0738	11.2834
605	20.7253	15.7286	30.9188	22.7884	21.7427	20.7565	7.76329	35.7377	12.9031	23.4328	40.315	31.5522
606	5.20052	1.84059	1.49362	0.841355	6.01365	2.88199	3.69326	6.36516	0	3.26058	21.2457	1.93565
607	31.9406	99.7307	65.1367	77.3002	124.258	37.3083	54.5066	104.47	26.6759	77.8207	96.2	51.9722
608	28.9239	5.42776	2.93511	37.2775	2.06137	3.39735	16.4391	3.05162	1.88552	25.6662	3.04309	3.0289
609	34.3785	25.6562	19.8772	72.5886	33.3937	9.74152	77.2602	19.7374	15.1644	48.1831	19.7369	15.9794
610	710.05	291.627	288.093	462.872	339.603	301.946	464.996	313.088	432.235	441.818	138.351	138.11
611	0	0	0	0	0	0	0	0	0	0	1.27778	0
612	0	0	0	0	0	0	0	0	0	0	0	0
613	0	1.06004	0	0	0	0	0	0	0	0	4.81963	0
614	0	0	0	0	0	0	0	1.71963	0	0	0	0
615	0	0	0	0	0	0	0	1.83749	0	0	0	0
616	11.0725	23.0089	1.43721	19.5003	5.81528	5.54804	4.74347	9.55579	12.258	10.4355	10.0316	0
617	7.01827	4.18509	7.24311	7.63836	2.72824	2.329	2.98364	1.71267	4.84398	4.94576	4.38653	14.6225
618	1.83142	0	0	0	1.19829	0	0.978817	0	0	2.58707	0	1.54494
619	10.3211	19.9284	32.4031	12.2944	5.51202	13.9069	15.6277	10.3144	14.3278	11.7177	9.52578	7.14209
620	0.561004	0	2.17487	0.816642	0.729596	1.86508	0	1.37296	5.42458	0.527564	4.52638	6.57506
621	0	0	0	0	0.691513	0.884089	0	0	0.734791	0	0.95331	9.79177
622	0	0	0	0	0	0	0.646687	0	0	0.570823	0	2.03425
623	61.5155	3.18943	21.1305	34.9222	4.76394	37.7157	37.658	4.48617	42.917	46.8022	4.17783	57.3764
624	22.0154	38.0521	128.105	22.5674	44.932	62.5478	36.4928	31.5727	82.1815	27.1975	54.3162	183.078
625	34.7709	33.7498	4.89172	169.945	14.7959	16.3622	92.7675	5.56459	5.22408	109.554	6.12172	0
626	34.5033	9.26776	0	13.7493	0	3.88222	42.3948	2.88267	3.19566	4.35654	0	0
627	2.32544	1.8593	1.50989	1.70786	18.3377	1.94293	0	0	1.6093	0	14.7637	0
628	39.1814	0	0	3.92193	3.52087	0	11.3642	3.28751	0	24.7666	0	0
629	161.199	31.7007	37.0856	94.7955	27.3906	21.1486	83.5758	35.7225	14.9804	97.8834	26.8553	14.9017
630	0	0	0	0	0	0	0	0	0	0	0	0
631	0	0	0	0	0	0	0	0	0	0	0	0
632	1.27579	0	1.65826	0	1.68009	2.134	0	0	3.53292	0	1.15966	0
633	0	0	0	0	0	0	0	0	0	0	0	0
634	0	0	0	0	0	0	0	0	0	0	0	0
635	9.92688	15.3642	25.0489	9.47208	12.1668	10.1898	9.15557	12.7951	9.31034	9.59737	9.52672	15.7993
636	0	0.183734	0	0	0.149352	0	0	0	0	0	0.10287	0
637	4.49962	1.20202	0	0	1.98302	0	0	1.85924	0	0	0	33.3174
638	11.5616	7.69278	4.99647	8.46576	13.8803	0	4.12147	16.5969	0	4.53755	15.6684	3.25438
639	152.051	201.223	127.312	175.204	265.381	45.1804	136.081	219.639	51.5911	227.995	200.052	74.061
640	34.4971	27.6465	23.4371	35.4289	55.5245	20.11	37.0949	53.9181	24.9391	49.554	38.3409	33.3174
641	26.8059	12.9942	4.96452	18.2244	6.26852	0	16.3802	2.35574	6.6208	31.5605	11.2429	8.08326
642	0	0	0	0	0	1.17286	0	0	0	0	0	0
643	7.68645	3.53948	9.92019	10.5755	5.24696	13.4312	7.31331	1.48193	18.9902	11.7861	1.44634	17.552
644	0	0	2.72956	1.54254	0	0	0	0	0	4.95589	0	5.33996
645	4.5601	4.83941	3.92678	5.15875	8.55818	5.05103	2.69677	6.19543	5.59818	9.05107	9.52887	5.08409
646	6.73693	3.86916	1.44876	6.51973	5.82207	3.72681	2.78514	3.65454	0.516684	4.9238	4.34631	6.2415
647	0.724433	0	1.87478	0	0	13.2651	0	0	5.00615	0	0	20.6923
648	0	0	0	0	0	17.1448	0	0	11.3065	0	0	28.1655
649	0	0	2.13579	0	0	5.49825	0	0	6.8134	0	0	2.80794
650	0	0	3.92594	0	0	68.2148	0	0	18.7982	0	0	56.6742
651	0	0	0	0	0	27.5817	0	0	3.77542	0	0	14.2881
652	0	0	3.22823	0	0	37.3703	0	0	50.6471	0	0	27.8311
653	49.9167	1.40216	1.9498	67.9463	1.95668	0.835886	51.1255	3.9935	1.39156	107.263	1.7974	0.419322
654	37.8991	174.732	163.695	58.2248	394.222	271.393	43.2994	262.937	174.884	66.8563	344.165	365.774
655	15.154	17.6659	2.09781	10.2388	23.2193	2.69847	13.8316	24.4971	2.24266	19.3387	48.9856	4.52887
656	34.5456	38.8078	40.2611	86.5329	17.9953	44.5104	172.1	61.2121	42.2729	201.978	20.8231	23.5697
657	3.15666	1.26559	10.2829	4.66581	6.26893	29.1177	8.49277	3.91726	21.8754	4.47109	0	8.10473
658	149.048	182.749	484.816	146.258	193.222	393.548	174.992	178.962	329.7	139.213	141.138	356.198
659	496.638	373.207	243.976	776.5	372.036	281.051	867.334	292.949	302.663	791.695	234.251	465.415
660	4.48536	14.5387	3.56065	5.50703	79.1252	2.28982	4.03346	119.972	0.95253	6.15942	171.575	4.60016
661	123.039	146.498	124.988	133.876	147.616	92.6197	101.329	128.621	86.4226	170.567	180.416	241.039
662	30.9463	15.716	2.068	32.6076	4.16142	4.43353	21.0205	8.48445	6.63265	23.0781	4.78074	2.67844
663	0.821212	0	0	1.19275	0	0	1.30998	0.501411	0	1.54359	0	0
664	3.04728	1.54103	1.42865	7.22811	1.43402	0.459357	2.94207	2.02604	0.382312	5.98495	1.48201	1.38305
665	225.135	154.766	110.21	152.097	52.3649	4.43223	95.2405	57.3175	3.6679	132.418	51.8111	13.5255
666	51.6975	13.9646	17.1491	50.3351	9.23838	18.9073	42.9004	12.753	23.5789	149.364	27.5916	37.2537
667	107.525	14.8664	4.0236	92.4578	6.77881	5.17717	69.7083	1.27339	17.1647	112.999	2.80612	3.49761
668	0	11.3311	0	0	71.5947	0	0	57.7458	0	0	16.5427	0
669	1.41684	37.4572	17.8214	1.54209	3.67202	1.7632	1.12941	1.72884	3.42267	0.665637	1.26515	4.72349
670	26.6305	52.1772	19.8459	14.154	52.5714	2.55279	12.5392	53.2312	9.90231	32.7422	55.9591	3.42623
671	30.2649	29.4917	7.55517	25.9635	56.9023	1.61954	21.0927	23.0223	4.04264	25.0708	40.9503	2.16852
672	19.9194	12.7835	21.3975	10.7318	21.4737	22.4391	14.3712	16.182	23.259	20.6279	33.6855	24.2133
673	20.8124	21.0555	12.6072	18.7517	33.4854	9.93817	10.3858	31.9198	9.14007	19.8487	24.4791	17.3318
674	0	0.52883	0	0	0.430844	0	0.706861	0	0.459096	0.312491	0.593743	0.554166
675	89.4582	9.65629	0	18.0105	8.09099	10.1259	32.5571	0	0	16.9889	2.80159	0
676	29.1523	6.03607	7.53574	44.1484	9.8612	4.84684	15.5282	7.13669	2.41634	46.609	22.4853	16.6033
677	2.82133	6.75698	3.65712	1.37677	1.2312	9.41074	4.02204	6.94079	3.9021	4.42871	4.24643	1.58752
678	0	0	0	0	0	0	0	0	0	0	0	0
679	0	0	0	1.10075	0	0	0.804642	0.925089	1.0422	0	0	0
680	0	0	0	0	0	0	0	0	0	0	0.317412	0
681	0	0	0	1.1064	1.97605	1.89725	0.810214	0.465129	0	0.716152	3.7447	3.81324
682	0	0	0	0	0	0	0	0	0	0	0	0
683	0.72371	1.15091	0	0.525187	1.8759	0	0.769254	0.441585	0.499521	0.680027	0.646322	1.20656
684	0	0	0	0	0	0	0	0	0	0	0	0
685	0	0	0	0	0	0	0	0	0	0	0	0
686	1.77573	0	0	2.59754	0	0	0.948785	0	0	7.52438	0	0
687	3.94627	0	0	1.44529	0	0	0	0	0	0	0	0
688	0	0	0	4.98297	0	0	0	0	0	0	3.10431	0
689	0	0	0	0	10.0187	0	0	6.23946	3.45188	0	0	0
690	98.9512	3.58595	0	93.0152	2.93436	1.24814	65.5953	5.51803	3.10842	114.288	0	0
691	261.378	13.1576	2.08777	144.438	18.3633	16.5566	126.833	35.8212	18.3914	245.333	28.0169	20.1616
692	2.02614	4.0458	14.4535	2.96941	13.2796	25.3598	2.16792	9.97902	26.6281	5.72653	7.32927	34.256
693	0	0.823073	2.67316	0	0	17.1978	0	1.26898	38.4883	0	0	12.1989
694	0	0	8.46554	0	0	32.6894	0	0	31.5092	0	0	5.56373
695	5.24658	40.5395	14.6577	10.565	82.6289	7.73408	7.73999	78.1788	5.22956	7.39275	75.128	6.79304
696	96.4719	95.3522	32.2987	42.7932	73.2925	36.8531	35.197	92.1663	45.1405	44.0043	63.1354	62.6409
697	6.40526	9.73797	12.7942	3.39162	5.30297	6.77681	8.68453	9.26566	13.675	12.048	19.3226	11.7047
698	41.7689	60.6139	29.9596	53.2287	38.9616	36.7149	63.5651	52.8456	38.026	42.4723	21.9053	24.2043
699	4.98718	9.33634	6.50279	0	17.6332	11.1604	3.58112	6.19595	2.30468	15.7027	48.7194	2.8507
700	12.3329	5.57691	3.75106	6.1976	5.75289	5.67536	9.63112	4.37827	7.32555	14.1528	5.33462	3.41298
701	0.911099	0	0	0	0	0	0	0	0	0	0	0
702	3.25082	1.35868	2.4244	3.96196	1.32608	1.98412	4.71933	1.87427	1.88832	5.46193	2.89264	2.27273
703	9.68836	27.3997	5.91164	10.5776	18.8819	9.85531	12.2616	25.6531	11.4899	3.98971	7.56202	7.61986
704	0	1.86898	27.3198	0	3.07239	1.95307	1.25249	0	1.61764	0	0	0
705	41.4608	48.337	32.3528	46.6531	41.2974	69.1989	40.5542	42.8879	37.2667	54.8293	37.6938	79.885
706	38.3844	56.1421	12.204	46.763	29.4958	19.8856	37.5573	28.5164	15.6494	43.2092	19.77	11.6062
707	27.4742	10.9697	1.27232	15.8108	2.571	1.63705	6.29727	8.45344	1.35728	15.7131	7.09449	1.65781
708	137.043	91.3294	69.0515	69.9354	56.0517	34.1601	61.7097	36.1841	27.2736	81.6097	52.975	74.8658
709	0	0	0	0	191.337	13.4925	0	123.618	0	0	157.357	15.0013
710	0	25.2842	0	0	73.1789	0	0	151.257	0	0	190.802	0
711	0	4.52202	0	0	59.9177	3.15451	0	21.0373	2.60266	0	18.977	0
712	0	0	1.44077	0	0	3.70785	0	0	0	0	0	0
713	0.431913	0.857724	6.40066	0.625512	1.11672	9.6634	0.458417	0.263016	2.97973	0.202802	0	2.51245
714	0	0.353626	0.573833	0	0	0	0	0	0	0	0	0
715	88.4862	0	0	47.5593	0	0	43.426	0	0	66.3212	0	0
716	35.8156	64.2229	41.3178	104.143	89.3017	38.075	79.7856	81.7157	30.9951	93.8255	65.3958	18.3568
717	0	0	0	0	0	0	1.29653	0	1.67406	0	2.19563	0
718	89.5058	6.34024	0	29.7954	0	0	8.57823	0	0	25.9595	0	0
719	125.826	77.1353	90.7949	79.8997	71.6715	99.2791	90.7552	103.516	122.312	70.6132	50.3194	56.6131
720	160.764	47.4008	16.1922	157.141	25.4224	11.715	155.925	38.7748	20.0294	129.707	21.3733	10.4662
721	8.56863	6.43984	1.84419	19.3782	4.32724	8.69787	26.8486	4.07281	5.25908	8.95013	3.4085	5.56906
722	38.6071	85.1726	53.3932	44.4136	89.2314	65.2109	36.5951	98.0287	60.0141	43.7911	60.244	26.6659
723	2.28653	1.82075	0.738753	1.66449	1.48711	1.90059	1.21779	1.39918	0.78965	2.15033	3.07539	0.957308
724	0	0	0	0.932628	0	0	0	0	0	0	0	0
725	10.9943	18.1114	133.052	0	7.80033	9.54322	6.16157	28.8112	0	5.27181	5.4284	0
726	49.3195	16.7108	29.3836	51.143	22.4081	21.5554	74.6409	19.16	23.2703	52.7908	48.3072	84.8066
727	62.9821	145	84.6978	68.2625	153.951	118.796	54.7585	147.437	112.573	94.5521	180.749	175.267
728	0	0	0	0	0	0	0	0	0	0	0	8.68432
729	0	0	0	0	0	0	0	0	0	0	0	7.71503
730	0	0	0	0	0	0	0	0	8.46814	0	0	2.61205
731	0	0	21.5158	0	0	11.0779	0	2.04992	2.28778	0	6.0441	11.3166
732	0	1.86317	15.1518	0	3.10009	0	0	0	3.2121	0	2.14404	0
733	0	2.28907	35.3309	0	11.3204	38.2915	0	5.30837	9.89689	0	5.21065	12.1886
734	181.387	4.02136	0	22.8786	6.88165	16.9312	49.145	19.1087	6.86908	46.9039	4.78333	0
735	0	0	11.7885	0	4.04549	70.881	0	3.77211	12.456	0	0	21.0578
736	4.30398	1.71322	14.597	3.91441	5.59516	75.106	1.71862	7.23932	55.7328	4.04705	2.41047	26.1095
737	291.349	231.447	187.445	221.418	212.766	159.1	140.549	161.558	147.962	223.576	204.046	224.594
738	3.76201	2.32305	3.58879	3.02339	4.13738	27.9224	4.58086	5.42461	86.4909	2.74693	2.23032	35.3731
739	26.3001	20.1283	17.1046	27.9655	34.9506	28.7978	24.5911	31.1603	122.192	20.6216	32.4632	89.4752
740	0	8.53255	0	0	6.23516	3.963	0	4.38973	4.92312	0	3.22724	6.03586
741	0	9.8945	0.356724	0	12.5323	6.88191	0	13.4904	19.8559	0	4.68726	6.44632
742	9.63657	10.8028	14.7023	8.27397	19.3271	10.9101	10.7169	17.6582	19.9591	15.2334	10.5775	27.7955
743	0	14.7654	0	0	21.1252	17.6825	0	23.0126	25.4285	0	26.8015	9.14755
744	121.959	109.539	33.9295	78.5522	79.2297	33.268	51.1918	73.6777	21.2175	123.607	93.1443	45.9537
745	395.455	292.305	254.853	313.253	426.648	458.671	290.056	463.189	482.694	242.861	332.036	483.659
746	76.6246	38.6399	33.8381	73.5639	23.6509	154.455	69.2185	53.7382	111.665	55.989	100.634	108.747
747	37.1152	22.9197	32.0577	37.9791	14.1655	115.998	42.608	32.3388	89.6531	42.6543	76.3106	82.8185
748	6.44237	1.72865	2.81102	3.20159	2.87128	0	0	8.05686	5.96385	8.12949	7.94065	7.44369
749	10.6364	8.56082	11.1366	6.34106	31.2763	7.1698	2.30221	23.9368	11.8148	12.0787	19.6574	11.0557
750	4.44534	0	0	0	12.3781	0	19.7114	17.2163	18.6581	12.7365	0	8.1114
751	148.065	227.567	211.111	155.227	250.243	138.572	85.8136	175.929	143.071	109.049	275.594	469.871
752	10.411	12.0231	15.021	6.79589	4.56051	3.8658	6.19768	8.56288	6.40416	7.63308	6.29424	5.88562
753	6.27855	0	0	9.35278	5.59125	3.52583	18.1133	5.23076	2.90558	21.7829	3.86529	0
754	5.63532	30.4654	9.16588	14.5393	35.3334	11.7964	10.5946	31.3953	9.75761	9.30578	30.8139	28.8302
755	4.20034	3.36389	3.64341	4.12784	11.0872	2.3445	4.51205	13.8655	7.75757	1.32113	15.309	4.7744
756	0.31189	0	0	0	0.402779	0	1.48873	0	0	0.146411	0	0
757	1.7148	2.84696	0.200789	3.60906	0.603959	1.03289	3.63786	1.32794	1.07527	1.31724	1.94145	0.776284
758	39.2657	0.47015	0.254229	39.9951	0	0	33.0826	0.961003	0.816704	38.1681	0.702649	0.327809
759	357.079	228.664	561.468	697.836	171.273	156.49	770.466	145.085	45.5373	586.32	82.2096	192.081
760	5.24132	2.51242	0	7.68548	2.7499	0	4.48809	1.29134	0	10.8649	5.69181	0
761	399.027	578.614	452.378	370.066	646.667	638.715	455.023	969.459	792.129	228.04	809.47	262.794
762	0	0	0	0	0	5.95764	0	0	4.91815	0	0	3.04792
763	0	0	0	0	0	18.6521	0	0	0	0	0	35.0237
764	7.18751	7.88738	0	3.94334	4.70136	0	2.88057	5.52246	0	2.53811	5.67486	0
765	0	2.56945	121.317	0	4.31454	32.3446	0	0	30.914	0	0	16.8588
766	267.525	279.92	260.588	532.23	354.123	447.482	204.032	198.407	855.765	243.97	321.733	597.624
767	14.2736	14.2825	20.7859	22.9848	32.8314	29.8009	20.7705	34.1465	34.653	29.5445	36.7568	33.8618
768	52.9464	119.861	83.5784	46.1382	86.635	72.3434	45.0434	129.803	69.7266	31.7696	52.4225	32.6243
769	51.0746	37.309	319.48	48.7466	52.2818	128.803	51.1393	40.4029	135.277	34.5555	18.5486	129.212
770	7.60254	4.55226	4.92775	11.1314	1.24434	3.17012	38.6144	1.1691	7.8864	8.95076	4.29183	3.20905
771	1.61093	1.02446	0.415538	0	0.417274	1.0689	0.342324	0.392962	0	0.90807	0	0
772	0.313809	0	0.809412	0	0	0	0	0	0	0	0.55999	0
773	23.0144	10.69	11.1771	6.50089	6.1911	5.94842	5.71491	5.10202	0.825024	9.26559	6.39853	6.46922
774	318.335	55.1301	47.6517	275.39	28.6269	41.6954	307.278	25.853	40.1317	185.519	27.2897	21.1821
775	25.1686	72.1852	251.094	37.3251	102.736	256.775	27.1466	73.841	316.67	15.2915	137.012	426.691
776	17.1091	5.98092	8.32528	9.41076	14.0308	26.781	13.7376	6.58828	31.0709	11.0841	11.617	50.683
777	30.9715	15.2846	20.9944	34.4407	14.4297	22.0981	24.3911	9.04535	6.11531	12.4912	19.8999	4.95742
778	40.7597	50.9515	29.9984	27.4115	33.4748	40.6757	18.7132	33.0249	65.8458	28.3129	30.9582	48.3646
779	15.3834	26.8533	25.1746	37.5822	24.8058	39.8519	19.5446	41.6743	37.2939	13.3979	16.0881	15.0171
780	20.47	15.3991	59.8185	30.8572	18.3655	54.3065	26.9559	15.968	46.7056	27.4312	10.95	27.25
781	1004.51	391.069	391.843	703.97	447.01	314.972	558.333	593.538	305.108	939.16	758.896	704.583
782	6.10296	7.50965	2.15076	4.03779	14.4294	3.68882	9.45412	27.154	6.89738	8.34769	32.8234	3.71523
783	5.464	0	88.1429	0	7.74861	208.623	24.4891	7.15601	153.406	0	0	163.331
784	0	0	45.1744	0	3.87112	300.694	0	0	75.6196	0	0	151.039
785	0	0	22.605	0	0	233.495	0	0	23.5902	0	0	31.481
786	0	0	17.5139	0	24.369	52.7113	0	22.6017	42.8949	0	50.7635	15.9639
787	113.282	33.9895	17.4558	86.197	17.8423	18.7314	101.061	11.1226	18.5106	92.523	22.619	11.5678
788	166.724	72.3196	23.4983	96.2442	29.3334	16.284	77.6002	41.2711	32.7155	91.7651	49.3621	11.8416
789	1.86699	3.47011	5.63223	0	1.62043	4.14014	1.98972	0.762163	3.43931	1.17076	0	2.08669
790	0.848475	0	0	0.820007	0	0	0.300383	0	0	0.531338	0	0
791	1.90815	3.03692	0	4.85483	1.23898	0.792389	1.0153	1.16613	0	0.896904	0	0.797274
792	16.379	38.2943	35.2076	25.1552	81.1072	33.0298	25.5921	56.7968	21.2774	27.7585	48.1474	40.6572
793	22.2805	37.0494	27.3868	28.5685	29.0061	52.2448	33.3463	33.9583	39.3518	19.9673	36.8209	31.2567
794	25.2411	37.0607	21.8947	20.6719	51.8223	23.4818	28.6212	52.0777	21.3665	30.4332	31.9446	28.6921
795	53.6869	36.1812	31.8558	37.2724	23.2423	26.5136	43.2379	21.8751	24.0458	40.9225	28.5751	46.0825
796	7.0223	8.99849	12.792	10.3523	3.70748	82.3154	10.5613	10.432	71.9812	6.62624	1.27982	38.3174
797	2.35571	0.936763	1.01333	4.56077	1.52734	0.651683	2.50473	0.958655	2.16817	3.32068	1.05252	3.92999
798	15.0082	11.0397	15.0079	20.6975	20.4283	23.0394	17.9492	25.1878	40.4017	17.2762	22.7915	31.2857
799	7.25065	7.79643	0	0	25.9735	8.16655	7.87031	42.4719	3.35901	6.86941	67.3767	0
800	0	0	0.780913	0.439072	0	1.50656	0	0.369204	1.6716	0	1.35052	0
801	1.38386	1.53962	4.282	0.802384	1.4327	5.04828	1.76362	0.674725	4.58353	0.779929	1.48064	1.84237
802	2.72338	3.4255	2.04736	1.64364	26.9968	0.376156	2.89082	14.928	0.6263	2.5576	49.1243	0.754555
803	0	0.229214	0	0.836275	0.746628	0	0.306335	1.05482	0.39804	0.270923	2.05768	0
804	0.549344	0.436547	0.354121	0	1.06633	0.455445	0	0.669587	0	0.258002	0.489784	0
805	1.24982	0	0	0	0	3.11804	0	0	0	0	1.12182	1.04773
806	0	0	0	0	0.768555	0	0	0	0.815979	0.555515	0.529816	0
807	2.56697	1.53379	0	5.61179	2.50732	1.0675	2.73626	2.35844	1.77341	4.8295	1.15241	0
808	0	0.368888	0	0	0.601901	0	0	0.566536	0	0	0.414835	0
809	0	0.369648	0	0	0.603146	0	0	0	0	0	0	0
810	4.24137	11.2684	1.82913	20.6251	0.92167	3.52964	23.3744	0.866734	9.76935	10.6424	1.90651	0
811	16.4279	3.501	17.0571	3.21408	1.43768	16.4611	14.0737	1.35002	7.5775	8.25706	5.95203	11.1297
812	13.5693	0	0	57.1349	0	0	47.2772	0	0	23.1677	0	0
813	12.1704	3.24029	0	32.7006	0	0	19.5334	0	0	33.4423	2.75162	0
814	0	0	0	0	8.47971	0	0	3.98161	0	0	18.5276	0
815	0	0	0	0	15.514	0	0	8.97115	0	0	11.5243	0
816	0	0	0	0	5.57862	0	0	2.09729	0	0	9.23412	0
817	209.227	123.076	87.3339	197.409	80.7612	74.0127	316.194	89.4489	79.1947	121.596	49.7048	38.404
818	29.0401	29.1386	15.7639	10.1485	3.02241	5.79371	6.80594	8.53079	15.2445	5.46226	2.08351	1.94571
819	0	0	359.175	0	0	0	3.92104	0	0	3.3973	0	0
820	0	0	63.1057	0	0	0	0	0	0	0	0	0
821	426.428	187.466	192.693	566.563	220.622	192.834	372.547	192.729	133.16	457.399	241.185	281.333
822	13.3359	14.2119	1.44255	16.3111	2.91856	0	16.664	6.85109	0	26.1852	25.1734	1.88294
823	27.5327	0	0	3.4283	0	0	17.4114	0	0	32.5905	0	0
824	8.30665	14.777	30.9217	4.2631	32.3681	1446.48	8.84073	17.3224	11581.6	7.80924	12.2483	392.085
825	2.05485	0	5.3756	0	13.7153	24.2246	0	7.69968	39.9345	5.83204	9.48082	10.6623
826	0.694291	1.19412	1.48994	0.836671	1.34399	2.68251	0.61346	1.12591	2.39414	0.434492	4.62856	5.37348
827	0	0.729419	11.8432	0	20.3292	121.901	0	30.3395	135.229	0	56.9149	383.897
828	0	0.09459	0.613723	0	1.07649	6.31404	0	1.15946	6.24566	0	3.70734	14.4273
829	0	0	0	0	0	1.85853	0	2.74386	1.53981	0	4.0328	16.9678
830	0	0.268992	0.436318	0	2.18649	3.36665	0	2.47282	2.18125	0	1.2048	2.43522
831	0	0	1.24644	1.40792	5.03648	0	0	2.36588	0	2.71672	7.81724	0
832	0	0	1.33047	0	0	0	0	2.52629	0	0	0	0
833	0	1.46479	0	2.68563	6.00381	1.52999	0.98082	5.6415	0	2.59234	2.48477	3.09626
834	5.94879	13.225	10.7263	8.82183	102.546	18.9673	9.46433	72.2036	20.3104	11.3095	9.39167	12.0942
835	0	1.64927	16.7283	0	4.71202	20.6571	0.551454	0	85.85	0	5.56779	26.8605
836	0	0	0	0	0	0	0	0	0.647831	0	1.25947	0.783919
837	0	0	0	0	0	0	0	0	2.17619	0	0.941018	0
838	0	5.82482	1.89277	0	38.4188	0	0	25.2189	2.01452	0	35.8111	0
839	25.0165	49.167	28.2862	21.8826	40.6907	31.6068	27.1148	44.9125	37.741	20.7854	29.792	23.0145
840	141.157	16.6562	8.8934	167.662	18.8817	6.59884	132.143	26.5162	5.4924	207.102	22.7062	13.6849
841	22.0934	14.8191	1.11845	25.1763	10.1185	4.31582	25.3439	7.40839	4.18708	30.9451	12.7845	2.89334
842	29.2367	11.7906	9.58991	3.64835	3.274	0	5.29029	18.3541	0	25.3931	15.8541	4.24959
843	32.2592	26.9475	28.8323	23.5522	36.0904	28.1393	25.4132	50.8972	27.6043	24.5785	16.5917	10.3339
844	4.28654	9.15628	7.43809	4.21438	3.77348	7.17965	6.14133	3.53891	1.97938	2.69679	0	12.1886
845	0	0	22.8745	0	0	25.7728	0	2.73232	27.2937	0	2.02009	11.3631
846	520.079	25.0007	0	373.62	8.6681	0	259.083	0	0	680.016	12.0782	0
847	0	0.977956	4.76182	0	1.59822	3.06277	0	2.25522	2.54442	0.57742	0.550902	5.14504
848	2.33369	0.464613	0.754062	1.69912	0.759047	10.67	0.62153	5.71306	8.05968	1.09739	6.80231	1.9546
849	0.921538	4.0329	4.75954	0	2.99097	7.65256	1.96102	3.37832	5.09017	0.866258	1.23683	3.84907
850	10.4738	10.924	13.5617	8.23969	54.7185	2609.07	7.74216	7.91354	1890.14	6.82561	2.17707	241.381
851	194.485	335.567	504.932	128.191	448.061	655.985	109.771	345.961	659.858	208.629	848.381	1344.82
852	186.654	2.70484	0	192.283	9.09972	17.0299	252.013	16.9472	9.29257	247.207	3.15297	11.8615
853	0	27.7033	0	0	36.9674	14.6807	0	56.2397	0	0	17.2518	82.4125
854	6.36185	2.57867	4.19841	9.63556	17.3222	5.41022	6.96025	16.1395	4.43195	6.04561	12.0005	28.2037
855	0	0	28.1585	17.0741	31.2224	18.2513	0	0	0	0	0	21.1129
856	50.9443	36.5333	11.8769	32.3894	16.9325	21.4053	39.2573	20.3873	30.2846	20.6364	36.7696	15.6537
857	26.1977	39.0765	14.0169	28.6476	134.903	22.534	24.9278	132.197	28.9889	36.2112	170.023	30.4166
858	1.75251	9.84853	0	2.5972	44.218	0	0	23.9794	0	0	20.9014	0
859	70.1205	107.201	149.863	21.7384	143.776	32.2249	46.7512	60.5435	45.8164	102.777	208.863	291.549
860	0	0	0	0	0	0	0	0	0	0.523317	0	0
861	0	0	0	0	0.631386	0.404616	0	0	0	0	0	0
862	0.255017	0.810506	0.328728	0	0.989691	0	0.270773	0.621506	0.351912	0	1.13641	0
863	0	0	0	0	0	0	0	0	0	0	0	0
864	5.46274	19.2087	7.0898	16.031	8.60489	7.29823	23.399	8.08029	1.51183	4.11852	0.98956	0
865	0.358985	0.57088	0	0.520999	0	0.595684	2.67096	0	0.991108	0	0	0
866	4.73217	7.35404	3.97666	8.34188	4.25492	4.43238	8.51564	4.00874	2.83876	1.54565	0.915991	0.341878
867	19.1728	19.3997	26.7201	22.6017	27.8973	23.3258	22.0307	37.0859	22.4228	22.2065	29.8499	23.5477
868	0.313918	0.249528	0	0	0	0	0.333511	0.382834	0	0	0	0
869	0	0	0	0	0	0	0	0	0	0	0	0
870	0.923889	0.367566	0.596466	0.671452	0	2.30165	0	0	1.91369	0	2.0667	0
871	0	0.734005	0.595551	0.670419	0.598809	0	1.47227	0	1.27384	0.433571	0.825404	0
872	0.313157	0.746767	1.21159	0.90836	1.62207	3.11659	3.32701	1.52761	4.75449	0.882592	1.11764	8.34479
873	39.8465	42.973	60.5874	56.6151	33.3272	44.1118	78.1838	19.472	38.5143	58.6772	26.9286	43.625
874	7.9066	8.24504	8.5989	11.0979	11.8247	156.876	7.34512	6.62311	23.5257	8.81827	9.02723	80.9518
875	0.557548	3.1075	45.3896	0.81157	7.25058	50.0456	1.78143	3.4111	38.5079	2.62154	5.49781	27.0697
876	19.1607	11.4233	6.58981	18.5278	15.3022	5.82695	13.5718	9.34755	8.8155	26.7015	11.3986	7.97885
877	28.5691	82.2308	57.6026	39.062	36.1541	106.772	33.1481	51.6712	48.9522	37.0221	129.248	155.371
878	90.9109	14.7301	53.8166	186.465	28.2773	37.0969	214.867	24.4076	23.2852	236.456	37.0241	49.1102
879	23.2257	5.27844	35.8662	46.989	9.14623	23.4105	45.8724	8.6104	13.7431	38.5896	20.7632	25.6129
880	3.72183	27.6113	34.3982	2.24901	25.3012	48.3569	3.62449	19.2894	38.5268	0.874113	22.4138	25.3091
881	33.6765	47.6536	99.7101	67.6185	68.321	123.695	64.2279	92.0777	97.6324	58.584	73.574	83.898
882	117.256	93.4777	46.8631	122.665	49.2016	38.9041	118.628	59.2264	33.2814	127.852	65.1508	49.5268
883	12.9856	27.2613	27.2951	11.6956	10.4993	8.78938	11.2972	16.3399	18.0581	14.7738	75.0765	0
884	8.39584	8.38453	1.36159	6.15563	19.272	8.75987	4.49335	12.9286	5.80811	1.97774	36.0908	0
885	0	28.82	0	0	0	20.4933	13.3633	31.9502	16.0336	10.992	187.599	0
886	2.13738	0	1.84361	2.07891	0	0	1.51998	0.873622	0	4.6928	0	0
887	42.7525	2.10609	0.488186	18.6745	0.49048	0.627908	18.9042	0	0	13.51	0	0
888	14.9519	24.7219	17.772	28.5671	24.491	32.0021	35.9795	17.7739	33.1365	22.9256	18.9869	45.2939
889	115.521	0.773865	0.418525	161.451	3.78254	0.538293	139.983	3.16634	0.895786	82.6179	0.579179	0
890	17.6658	0	0	33.646	0	0	52.4659	0	1.0617	31.8075	0	0
891	2.76884	0	0	4.69534	0	0	4.41908	0	0	5.6393	0	0
892	5.49566	0	0	7.32202	0	0	11.2071	0	0	13.7758	0	0
893	156.317	75.886	102.403	103.907	61.8267	77.0763	95.5197	63.5538	80.1179	156.509	64.33	90.308
894	4.84961	1.92971	0	17.6287	0	0.805605	7.22572	0	0	6.83872	0.868252	0
895	0	0	0	0	0	0	0.493283	0	0	0.435796	0	0
896	0.495582	0	0	0	0	0	0	0	0	0	0	0
897	0	0	0	0	0	0	0	0	0	0	1.28834	0
898	0.659031	0.525098	0	0.960741	1.71709	0	1.40523	1.61503	0.910643	1.23999	0.591926	2.21149
899	0	0	0	0	0	0	0	0	1.23477	0	0	3.73391
900	0.55652	0	66.8795	2.43018	0.723708	82.3297	0.592709	0	46.1241	2.61669	0	96.8965
901	0	0	0	0	0	0	0	0	0	0	0	0
902	6.34529	0	194.785	2.12924	1.26796	242.441	8.83114	0	247.385	5.96532	0	187.669
903	0	0	0	0	0.57067	2.19053	0	0	1.21435	0	0	0.734331
904	3.61707	1.45246	0	13.4125	0	6.07855	5.85264	0	2.5085	20.5118	1.66098	0
905	0	6.34665	51.6318	0	14.1261	4.4337	11.3979	0	10.9297	4.9678	2.44391	0
906	0	22.3705	2.59789	0	5.29926	0	0	0	5.51586	0	1.83134	0
907	42.4677	28.3846	24.8089	24.9733	8.0346	18.2372	15.3396	15.9522	18.9311	26.4227	18.4658	11.499
908	0	0	0	0	0	50.978	0	0	29.8481	0	0	22.7515
909	14.3273	17.6285	40.0432	13.8586	29.1688	117.154	11.6006	27.4674	70.6312	13.1409	16.7491	17.0541
910	3.46002	33.3255	1.48827	4.46531	34.8914	2.5523	6.94848	38.0133	6.89971	3.25147	26.1049	26.9327
911	0	0	0	0.237693	0.106052	0	0	0.0999615	0	0	0	0
912	0	0	0	0	0	0	0	0	0	0	0.0859809	0
913	0	0.104549	0	0	0	0	0	0	0	0	0	0
914	7.11962	1.5729	4.08354	5.1692	1.02585	0	10.0937	2.89744	1.63822	9.29275	1.41387	1.97971
915	0.569474	0	0	0	0	0	0.606586	0	0	3.21329	0	0
916	0	17.068	0	0	507.304	0	2.28687	481.685	0	0	366.461	0
917	20.4972	12.2047	11.9825	24.9677	32.7278	2.45662	17.59	31.6625	1.3021	24.686	38.8506	1.56615
918	13.1879	32.2381	39.123	35.393	76.0161	82.0416	21.7205	61.9332	67.3517	41.817	99.4599	99.9704
919	2.72848	2.18459	0	10.0498	0	0	14.6495	8.4397	0	11.5838	1.24219	0
920	20.903	13.5338	9.7342	32.3419	7.68369	1.59812	22.0028	12.3281	1.99637	25.0602	4.00535	1.86847
921	17.3173	5.80459	18.3355	32.4683	5.4641	32.9267	24.621	5.92962	26.8953	37.2099	4.67603	31.707
922	0	0.959293	20.7543	2.91925	1.56423	60.7305	0	0.981774	41.6294	0.377828	0.35932	61.7175
923	0	0	12.4614	2.83372	2.54005	9.62574	4.11972	2.3779	18.5277	5.41105	1.75533	32.8883
924	0.946343	0	17.1744	5.54211	1.23905	29.9892	8.09503	0	1.30889	2.67396	5.12827	41.5397
925	0	0	5.78009	0	0	7.45529	4.8045	0	0	0	16.7451	23.6937
926	336.537	483.583	867.899	173.706	732.636	994.483	160.543	653.001	1044.03	319.06	782.072	1912.4
927	0	1.17449	1.90828	21.6299	48.4224	2.45602	11.03	29.0598	4.06182	5.53415	46.8084	10.0116
928	18.9282	19.4835	33.4102	23.8989	33.8745	54.3121	26.1294	38.4682	46.8118	24.2344	7.38461	57.5693
929	13.0802	20.299	6.02452	21.6801	30.2455	6.71535	11.2494	31.5227	9.88643	12.8733	23.6183	6.22391
930	0	0	0	0	0	0	0	0	0	0.288795	0	0
931	0	0	0	0.41948	0	0	0	0	0	0	0	0
932	1.51037	0	0	3.27973	0	0	4.60751	0	0	0	0	0
933	0	0	0	0	0	0	0	0	0	0	0	0
934	0	0	0	0	0	0	0	0	0	0	0	0
935	209.706	10.4649	0	278.72	30.7702	16.4685	303.697	28.6645	13.4873	254.513	45.6833	40.0883
936	45.3639	79.5763	85.6673	57.2258	112.042	44.0693	50.8374	98.0276	68.3663	91.8612	89.6663	121.03
937	0	0.321339	0.521414	0	0	0	0.859232	1.47993	1.11558	0.379686	0.361098	0.674165
938	3.25824	0.647897	0	3.54909	0	0	0.86622	0.497328	0	0	0	0
939	0.409306	0	0	0	0	0	1.30582	0	0	0	0	0
940	1.12936	44.6054	0	1.63948	12.2004	0	0.400202	15.6227	0	1.415	12.1065	0
941	0	5.68574	0	0.866459	0.774169	0	0	1.45666	0	0	2.13476	0
942	6.63828	21.1991	3.68801	4.16541	4.96675	3.16342	8.11215	6.99972	5.24655	6.25235	10.2784	3.20219
943	0	111.01	0	0	68.7379	3.46867	2.22734	66.8866	0	1.94847	72.2247	0
944	18.4712	17.4566	20.4651	14.4387	21.9566	31.8281	16.8547	19.7883	23.4449	13.1814	14.4675	15.6462
945	1.95712	6.29354	17.9057	8.72823	18.2572	26.346	12.6862	9.76496	32.5911	3.70168	9.01292	77.6896
946	0.15994	6.47698	0	0	3.51158	1.05976	0.508977	2.91967	0.661926	0.300328	2.13431	0
947	2.90883	9.11696	2.76059	1.10757	8.50114	2.0287	2.92299	8.94231	2.32316	2.29975	8.57942	7.87732
948	9.01517	14.3566	105.579	7.38207	49.098	14.0494	6.60143	28.2693	31.9113	6.35842	51.0198	61.3234
949	0	0	0.113633	0.127597	0	0	0	0	0	0	0	0
950	0	0	0	0	0	0	0	0	0	0	0	0
951	0.255809	0	0.329752	0	0.661854	0.424098	0.271616	0.623444	2.11804	0	0	0
952	131.986	96.9617	34.031	216.702	86.2572	73.4037	180.926	56.2397	58.4367	151.949	77.6329	131.86
953	56.7805	7.24615	488.726	186.293	120.89	908.615	135.552	4.72211	554.728	228.717	6.90641	704.353
954	20.5339	11.3593	9.38183	13.1836	48.4232	12.0661	20.1477	103.261	12.1954	12.9391	18.3025	11.6748
955	5.03864	41.3706	0	0	21.2713	8.71155	5.62042	26.2371	7.06325	0	24.649	18.6413
956	111.487	154.974	85.9434	104.567	52.3121	34.2814	102.954	47.5532	32.2382	93.4582	59.6887	63.3931
957	42.9492	126.191	14.0551	9.60477	17.2277	0	9.29815	37.5987	2.98193	20.3237	45.6587	0
958	18.7212	1.50418	0	0	0	0	6.06235	0	0	3.53972	0	0
959	1590.37	155.669	169.888	830.492	78.797	119.72	564.974	67.4859	81.4933	1356.45	174.888	123.588
960	0	5.27081	25.7468	0	13.2872	138.25	3.55756	4.12563	36.2269	9.26612	6.13758	80.7937
961	119.441	43.7211	39.5268	225.87	32.5876	77.4293	225.887	34.9031	60.4584	234.564	39.9449	51.3046
962	36.3361	13.0684	10.6049	17.9223	16.7755	16.5651	25.5989	21.5218	14.5733	18.7404	6.30783	2.94535
963	61.3679	134.377	102.683	36.2526	51.8776	59.4538	32.8234	25.5852	64.3521	23.3104	31.3151	210.751
964	15.4364	28.2585	12.9679	12.504	17.6788	12.5094	11.0654	10.0755	13.38	15.1791	14.7467	17.3553
965	6.93846	5.06486	3.73644	9.26087	6.01753	3.84511	8.00721	1.41539	5.59122	9.24422	5.70376	7.74761
966	34.3262	23.8153	27.7229	25.5239	18.6418	26.551	19.9191	20.0705	25.8927	23.6404	22.4237	30.8157
967	10.7952	12.9395	25.2162	7.91834	17.0006	36.0519	11.5584	15.965	35.8496	10.173	15.6402	10.9667
968	0	0	0	0	0	0	0	0	0	0	2.31045	0
969	0	0	6.99216	0	3.52958	2.9987	0	2.2112	0	0	0.811513	0
970	0	0.827818	0	0	0	0	0	1.27635	0	0	0	1.7529
971	0	0	1.59032	0	0	0	1.31251	0	1.69451	0	2.22298	0
972	0	0	0	0	0	0	2.48091	2.86764	0	0	0	0
973	0	0	0	0	11.6572	7.34561	0	19.0788	0	0	20.1503	7.55631
974	1.93932	19.3564	10.0577	2.84032	3.81028	8.08797	1.03706	2.38643	4.02371	2.7401	4.38083	1.63787
975	1.29588	21.7786	15.1619	0	1.70716	4.33597	0	1.60185	1.7944	1.22226	1.17838	6.6134
976	2.2587	8.12486	17.594	8.29007	2.96684	18.8663	3.62944	4.17836	25.0071	3.19342	7.16539	22.9707
977	62.51	73.6107	119.767	101.665	66.6954	79.3371	93.4774	58.9989	119.529	190.149	104.453	305.511
978	41.9487	82.8867	637.438	48.2452	278.11	528.607	47.8345	186.385	437.482	79.1357	281.402	738.374
979	144.584	59.8782	123.232	157.836	39.9644	57.8338	129.501	25.3121	37.1128	146.809	24.2109	48.2887
980	78.7468	71.3975	42.1281	55.1107	30.1656	15.5786	30.3726	16.9398	24.223	52.5337	20.4236	19.0654
981	0	0	0	0	0	0	0	0	0	0	0.828258	0
982	0	1.36069	0	0	0	0	0	1.04765	0	0	0	0
983	0	1.34879	2.19208	0	4.45885	0	0	6.26657	0	0	6.15997	5.76725
984	0	9.09715	0	0	26.6131	10.5646	0	23.4135	6.99653	0	20.6649	34.361
985	0	20.4658	16.6289	2.35816	35.91	21.4036	1.7168	57.4139	24.3187	0	23.3421	57.3539
986	3.89186	4.4655	16.1601	2.50504	5.86978	15.0499	2.7538	5.00328	9.2482	3.04567	10.013	38.4507
987	0	0	0.486757	0	0.48904	4.38249	0	0.920906	2.6039	0	0	14.47
988	24.3163	9.7246	33.1702	19.66	19.1931	65.0435	14.3395	24.0194	38.711	28.6593	19.8693	39.2285
989	22.2632	54.3418	21.3043	5.16406	9.24152	15.6654	8.79041	11.5674	27.5714	11.0462	7.4405	27.8308
990	2.89253	2.01248	1.86591	45.1298	146.202	100.797	3.84319	2.20615	1.49736	2.71793	1.29161	1.20559
991	0	12.8403	0	0	18.632	0	0	14.946	0	0	9.19864	0
992	0	3.07272	2.49763	0	2.54559	0	0	4.76611	0	0	5.27752	0
993	5.12851	16.3049	28.7876	3.93709	21.8721	25.5173	8.01167	18.0244	32.8929	8.21856	20.1831	15.0692
994	0	14.72	67.7692	6.78081	16.1947	48.7432	3.29211	7.59106	31.8095	2.88946	22.3669	31.3993
995	30.5193	3.33266	1.80476	30.6682	3.66091	0	34.2698	3.43388	3.84296	37.9584	1.2637	4.72917
996	47.3358	2.95414	1.79769	35.7523	6.62775	0.770771	30.1213	14.7451	1.28169	54.5304	12.4579	1.55079
997	8.28161	29.8915	12.1279	9.64302	11.4866	13.7652	9.40773	22.9674	9.15155	8.82605	29.1974	22.1813
998	273.761	593.931	687.053	219.914	532.197	414.173	252.94	426.295	438.402	292.079	343.196	1201.92
999	28.411	91.7559	88.5274	30.0348	146.306	93.0309	25.5674	68.6817	67.6302	81.4101	118.472	400.72
1000	362.924	84.1204	52.2653	139.264	57.9528	34.0244	152.271	47.8812	29.0125	174.899	47.733	32.887
1001	5.75793	4.30839	6.55347	5.89697	4.82669	8.99085	4.31919	3.3056	6.54532	2.86405	3.32585	7.33721
1002	0.367139	0	0	0	0	0	0	0	0.506823	0	0	0.612158
1003	17.0435	14.4636	19.3685	15.9147	25.0521	12.9343	14.7276	20.4259	24.7179	23.3366	13.1388	42.796
1004	1.65328	3.97911	10.7778	2.44646	17.5338	30.5206	3.56116	12.3225	16.0439	4.68483	49.9578	25.5106
1005	953.166	317.721	267.357	871.419	266.632	156.118	670.68	291.153	156.953	1403.72	268.862	229.004
1006	0	0.444933	2.16556	0	0.724586	29.7087	0	1.36495	32.4522	0	0.249613	64.2935
1007	0	0	0	0	0	20.8133	0	0	56.5618	0	3.88331	14.6398
1008	43.2347	11.9107	73.2727	51.6663	26.6849	32.7314	46.9927	27.0166	33.6865	44.3941	14.8633	43.6438
1009	0	0	46.839	2.66065	2.38433	51.2516	1.93513	4.46613	44.7929	1.69567	1.64736	24.6848
1010	0	0	106.241	0	0	207.041	0	0	35.7315	0	14.2775	499.148
1011	0	0	2.23455	0	0	0	0	2.11953	3.57772	0	0.77771	4.3604
1012	0	0	0	0	0	0	0	0	1.12791	0	0.73499	4.12045
1013	0	0	1.26678	0	0	0	0	0	1.3514	0	0.88291	1.65051
1014	0	0	0	0	0	0	0	0	0	0	0	0
1015	0	0	0.951172	0	0	0	0	0	2.0318	0	0.661146	1.23526
1016	28.8712	19.3437	41.5805	9.56522	26.4979	12.0079	12.5917	32.1589	12.6934	26.5434	17.0903	36.3287
1017	11.3555	38.7748	12.1449	17.1518	40.9346	12.4156	16.929	25.3149	12.0022	14.2956	55.5412	21.2939
1018	5.78387	6.474	7.51051	11.8928	44.0849	3.8658	13.6349	25.6886	14.4094	20.7184	72.3838	11.7712
1019	7.90875	10.3234	134.621	6.72962	48.9934	209.334	9.08709	73.9434	309.481	7.14528	125.388	164.973
1020	22.692	116.839	48.0261	0	18.014	0	40.6551	16.2099	0	33.4072	38.1107	122.805
1021	73.2047	54.0876	36.209	82.3804	87.0425	23.309	66.2763	39.4982	46.6785	132.857	49.2219	51.2449
1022	44.6833	14.0927	8.80545	43.8815	7.1424	2.26643	40.7074	13.4006	13.127	29.3804	35.7471	13.8379
1023	2.7977	6.78623	0	0	0	4.74244	3.04875	7.06018	3.89312	5.30918	36.6671	24.5949
1024	10.5464	43.3669	14.1557	8.25127	52.1651	27.4086	5.89663	110.2	22.1935	10.1052	171.063	19.6159
1025	0	4.76188	10.3225	5.8711	7.89511	26.5797	2.13319	2.46311	16.4386	0	12.7323	47.7197
1026	26.9507	11.5515	9.37322	13.5715	13.4707	6.02845	16.5531	17.7473	10.0216	17.0557	8.82077	7.80273
1027	16.5138	21.5891	10.801	21.5153	35.8281	3.47672	17.8602	18.0502	2.86556	21.4825	36.198	17.8552
1028	12.4092	2.03377	1.52271	13.9739	2.54552	1.30554	9.82387	1.91865	1.63056	13.1321	1.40284	0.654471
1029	0	0	0	0	0	0	0.299071	0	0	1.58706	0	0
1030	6.87044	319.933	178.293	6.09554	783.351	428.87	7.71006	734.753	323.539	12.9125	768.968	406.164
1031	32.9944	10.8105	7.97146	35.534	6.66352	5.80942	28.4503	9.04026	6.82855	33.6945	4.77405	4.45458
1032	26.1766	147.006	397.516	0	157.847	0	0	143.78	12.3819	0	350.279	35.2873
1033	0.957353	15.2873	21.0992	4.20563	25.0741	11.1783	4.09506	16.4902	6.6208	14.4277	26.81	32.333
1034	107.763	18.1406	14.7768	85.121	61.2824	114.3	20.4405	56.9832	36.3054	120.316	60.206	86.6981
1035	28.6666	21.3459	10.4743	34.5041	22.7176	13.4741	42.5063	9.92188	10.3322	25.2061	19.5771	13.5824
1036	90.009	7.67742	7.61422	148.906	18.1082	11.5752	136.347	14.4182	7.4002	157.18	17.7628	8.069
1037	1.58385	3.81019	2.06387	0	2.09716	5.31292	15.3413	0	2.19523	7.47806	1.44836	2.71136
1038	24.3001	17.508	11.9643	26.9581	16.5589	19.2379	27.7351	29.7424	15.9852	32.1034	20.7543	22.2888
1039	0	0.562097	1.82483	0	2.75847	0	0	0	0	0.663591	2.53599	2.36892
1040	2.01974	1.60943	0	7.85338	4.38641	4.48085	1.43575	1.65019	0	2.53361	3.0243	6.77966
1041	9.0973	15.625	39.9064	16.3729	27.8262	29.5887	11.2172	19.5396	30.6424	18.4642	26.6494	41.2557
1042	0	0	0	2.25858	0	0	0	0	0	0	0	1.30071
1043	2243.64	826.365	739.639	1022.05	405.531	508.633	914.879	431.463	665.447	1355	496.026	608.566
1044	11.7343	7.81201	1501.41	18.8345	25.6137	1345.3	19.9117	7.81191	744.606	14.0497	5.26804	1650.21
1045	21.7487	28.8564	398.745	18.6519	28.4753	756.03	19.554	19.7068	404.086	15.2111	9.56956	391.384
1046	192.759	148.631	217.348	168.107	161.176	174.08	137.292	183.463	199.556	224.46	251.103	269.398
1047	12.6076	32.7526	0	66.9042	657.362	0	0	312.288	0	62.1828	610.457	0
1048	17.7029	18.5944	18.1149	17.7299	43.9057	17.0919	26.8949	49.2756	12.8861	21.0601	35.3336	28.3053
1049	41.4417	57.4674	115.108	50.3966	59.7507	59.9555	40.1724	46.7858	34.9295	58.2601	60.5104	81.9281
1050	25.5538	20.7945	20.0072	14.1167	14.1794	27.246	14.8657	15.9508	19.7338	10.2882	9.76975	9.62452
1051	18.1423	65.0017	49.008	9.58	60.6767	116.054	20.4539	39.9315	34.0229	34.8726	60.3912	137.454
1052	7.2356	0	0	6.40418	0	0	3.11052	0	0	15.0231	0	0
1053	32.5797	33.6674	16.9558	20.5047	20.2104	12.9244	20.1831	20.8045	17.4599	26.5142	19.5886	6.50282
1054	5.28517	32.016	62.512	23.8174	28.5109	290.772	11.5004	56.5637	158.042	22.5528	69.0594	240.775
1055	29.0895	68.528	43.2098	49.5955	88.6311	94.6996	43.533	95.5028	59.858	27.362	74.4338	62.2538
1056	0	5.24714	0	0	16.3004	0	0	7.26232	0	0	8.28086	0
1057	0	0	0	0	12.194	0	0	0	11.5791	0	8.53452	0
1058	25.0479	22.0154	38.7895	3.40154	39.669	119.114	17.277	19.9694	98.0613	6.46847	25.3232	213.721
1059	136.466	7.69848	8.32567	162.34	9.08708	7.55813	113.745	6.71059	4.45783	201.669	5.07552	3.78857
1060	9.60826	10.2174	6.22022	42.11	6.27403	8.00248	54.7117	14.745	8.8552	28.6402	6.49014	10.7802
1061	44.8435	3.80529	0	7.06027	0	0	15.3624	0	0	22.3558	0	0
1062	1138.22	3493.26	2071.33	976.604	1646.7	5667.11	931.334	1010.12	5188.34	390.27	1059.69	3958.88
1063	540.031	82.0802	3.81032	1444.65	740.6	12.26	674.87	442.43	14.1933	1591.24	429.921	0
1064	77.9583	63.5981	43.645	44.1253	96.5217	91.4608	40.7899	73.8028	51.6066	31.3066	106.389	148.573
1065	0	0.307204	1.16272	0.186566	0.166501	0.427224	0.547138	0.156911	0.177926	1.57417	0.22937	0.213985
1066	2.73415	0.75493	5.05124	1.89105	1.07394	0.984235	0.882332	0.867535	0.163971	2.90138	1.1624	0.197165
1067	7.55887	13.1034	14.7355	5.55953	13.2687	14.7488	4.0541	7.78241	3.48849	8.31645	13.7373	8.56568
1068	14.5912	12.4893	8.1126	12.2249	23.2371	13.9181	10.0394	16.6894	11.5357	14.7302	13.2029	14.1058
1069	0	0	0	0	0	13.6288	0.349182	0.801688	50.3485	0	0	27.9215
1070	0	0	2.81782	0	0	14.5133	0	0	26.9016	0	0	7.46223
1071	0	2.16007	10.5443	0	7.21584	31.6924	0	0	89.2606	0	2.49705	4.68822
1072	1.33869	140.59	0.576104	5.18769	72.3969	1.48204	5.2219	67.0572	1.23234	4.19439	115.357	0
1073	2.59487	35.888	2.24101	0	40.7115	0	1.84818	168.992	3.588	1.62879	87.3574	0
1074	198.385	38.6983	25.2475	146.546	19.8275	8.14374	126.034	12.2433	0	162.577	0	0
1075	380.284	34.9801	7.64489	228.034	7.71409	9.8356	361.161	8.2864	13.99	425.501	6.08032	5.68153
1076	305.338	44.5386	20.1134	275.575	10.0956	12.4553	293.018	6.33907	15.5484	349.506	3.09147	6.25111
1077	10.228	35.6274	31.3342	6.80497	17.0388	18.6071	17.8927	27.4454	41.1507	8.75695	2.51855	10.9845
1078	53.344	0	0	6.86594	0	0	4.92785	0	0	21.2274	0	0
1079	34.4456	85.2596	5638.68	18.1001	155.47	339.599	70.9657	150.968	475.921	66.1306	153.827	993.19
1080	0	0	0	0	1.42538	0	0	0	0	0	0	0
1081	3.36808	13.5133	4.39242	0	69.2445	0	3.62856	62.7849	0	1.59086	63.2609	0
1082	0	0.607263	0	0	0	0	0	2.80358	0	0	1.37084	0
1083	0.709666	11.3128	1.83634	0	17.5812	0	0	26.1049	0	0	23.607	1.192
1084	146.785	243.053	175.064	67.2003	240.895	140.091	107.517	205.293	125.678	104.479	168.107	208.886
1085	1143.57	1037.22	565.128	1028.58	542.248	469.806	1093	540.356	529.764	920.219	439.23	395.495
1086	19.4019	0	0	28.6404	1.97295	0	20.8614	3.69972	0	43.6722	1.36235	0
1087	1.25676	1.50171	18.6867	1.83127	1.63635	10.4515	4.6881	0	3.4728	4.72867	0	103.255
1088	110.435	68.3979	42.7346	69.6789	43.3132	19.7985	81.8402	26.0086	20.0263	116.57	47.8374	33.561
1089	1.39294	3.32512	4.7963	0.67492	6.02834	6.16934	1.48214	2.26965	6.41175	0.872935	0.830957	10.0854
1090	44.1278	22.0062	26.5387	45.6002	12.604	16.1361	36.1768	16.8882	19.6178	30.2211	10.3556	18.0853
1091	6.69082	13.5753	48.6345	5.07973	4.56765	68.3785	3.66632	8.50634	41.9727	0	0	440.616
1092	130.415	61.2183	24.1982	70.8723	24.4381	20.9769	55.7968	37.762	11.1357	79.7059	19.5561	22.6328
1093	3.2611	0	0	0	0	0	0	0	0	0	0	0
1094	6.5695	0	0	0	0	0	0	0	0	0	0	0
1095	96.7938	160.006	167.417	127.294	266.004	266.178	126.867	232.513	243.102	191.316	327.32	364.484
1096	32.6959	46.4557	53.338	18.6657	42.6328	146.699	15.9219	43.5772	64.8329	28.0903	59.431	150.432
1097	0	0	0	0	0	2.13534	0.455977	0	0	0	0	0
1098	2.29596	2.13019	3.45643	4.99998	1.48835	15.8775	0.813652	3.26974	10.0372	1.79796	0.341877	9.57373
1099	0	0	0	0	0.983898	2.51093	0	0	0	0	0	0
1100	0	0	0	0	2.33655	0	0	1.09787	2.47011	0	0	0
1101	4.33618	19.0106	19.6377	7.3819	10.3679	9.62412	12.3359	14.1808	10.9871	2.72025	2.59963	4.85693
1102	0	6.09818	9.93516	17.1732	5.15191	25.617	8.24647	19.1597	10.4598	17.8421	35.7298	6.72891
1103	34.5427	24.1268	34.9577	29.8883	37.4728	29.9726	18.7033	25.1345	16.9543	60.9624	37.1747	65.9092
1104	0	0	2.55506	0	0	0	0	0	0	0.619541	1.77447	1.10493
1105	101.956	349.416	511.316	233.279	674.678	628.047	176.124	669.36	655.45	259.992	596.028	1578.82
1106	28.1984	30.2102	31.9216	30.7049	40.0308	18.967	26.3814	23.4245	23.4729	42.6544	46.68	16.1952
1107	4.71242	0.626334	0	4.58853	0	0	1.67684	0	0	2.21777	0	0
1108	2.85997	0	0	1.84363	0	0	4.05147	0	0	8.06059	0	0
1109	10.5087	0	0	29.3764	0	0	26.5612	0	0	29.694	0	0
1110	6.57385	5.45529	98.0873	0	9.51479	11.5231	0	8.7474	46.3114	0	0	0
1111	1.12795	4.50814	0	1.65591	8.8892	0	0	12.5192	0	0	27.6027	0
1112	0	4.07797	45.0302	2.99321	1.33864	10.2247	1.09261	10.0589	22.6014	0.961989	9.23536	6.9065
1113	1.72908	4.16369	36.0923	0	0	8.71118	0	8.60046	19.1813	0	3.17117	2.96938
1114	0	3.26108	47.7198	3.01686	5.40981	3.41333	0	5.06225	14.0694	0	14.9575	10.5127
1115	51.8434	11.4632	2.83682	42.517	3.47922	3.64845	28.5589	7.15079	4.38685	26.872	4.79392	1.62673
1116	3.18913	1.69046	4.57137	2.05693	2.7551	3.52779	0.376618	2.59427	3.42401	3.66244	0.632822	1.18134
1117	4.53324	3.60223	1.03131	3.47831	4.48539	0.442131	0.84951	3.89993	0.735991	6.01126	3.09027	0
1118	600.908	209.279	241.612	875.028	246.069	369.449	783.719	318.522	293.309	873.148	294.338	250.477
1119	157.218	53.131	49.3741	218.462	98.7468	75.4748	163.697	94.5272	71.899	284.786	68.5987	59.0585
1120	11.4362	12.7996	5.93945	23.5105	7.51269	5.73211	15.9286	5.64265	11.0794	14.0138	1.03685	1.93901
1121	126.443	99.5188	111.773	97.4306	97.161	129.565	73.0124	129.107	126.397	46.6535	124.78	24.4714
1122	2.96861	7.87546	0.63902	0	44.3474	0.821968	2.10645	23.5904	0.683299	0	73.9792	4.13611
1123	1.15111	6.65957	0.635461	0	31.2223	1.36205	2.44222	22.2153	0.453717	0.771977	105.048	1.63805
1124	0	0	0	0	0	9.66626	0	0	7.81422	0	0	0
1125	0	0	0	0	4.95521	12.3342	0	0	60.48	0	0	12.9356
1126	0	0	34.5426	0	1.75074	91.1305	0	0	49.6626	0	0	45.221
1127	17.2141	13.7439	48.3525	74.2199	17.533	19.1423	20.4535	5.88305	30.4234	73.8633	22.4616	37.1429
1128	23.2522	9.73455	7.18606	29.2505	7.2691	5.54804	20.1598	6.82556	6.12898	15.6532	5.01581	3.75172
1129	39.9094	15.929	20.4139	49.9449	18.1435	16.284	47.034	13.431	14.6652	81.7318	15.5341	12.995
1130	19.2971	0	2.7742	11.4705	0	2.37927	18.2978	0.876408	0.987759	22.1933	0.642624	4.80241
1131	11.069	132.722	62.3267	95.3012	34.9523	40.4347	26.36	94.4818	79.1533	21.7038	197.05	0
1132	11.6659	18.5452	8.70979	15.137	22.2599	14.2572	15.9807	34.8154	19.0672	14.7085	31.4964	18.9152
1133	0	3.25867	7.93748	1.49489	16.0452	45.9589	4.36546	8.7915	62.0835	0.9609	12.9147	25.8696
1134	8.69522	0	63.5306	12.8836	0	11.6829	24.3696	2.1628	12.0578	24.6477	3.19006	56.7557
1135	364.668	168.952	144.837	215.659	111.751	75.0923	144.973	162.34	81.029	254.264	187.078	84.4491
1136	0	1.43428	0.581862	0	0	0	0.479467	0.550643	0.622312	0	0.403169	3.01115
1137	3.22702	3.30133	4.16673	3.35038	5.38652	9.18777	1.47152	2.81671	2.54638	0.8667	2.88743	1.54042
1138	18.5068	27.3852	3.41925	8.67218	22.3882	7.69753	7.7515	15.388	7.30647	11.8144	27.9028	7.76316
1139	0	11.7161	15.2552	0	39.2315	9.82703	6.31841	14.6369	4.03137	0	38.0298	10.2064
1140	35.9764	69.779	53.559	40.5839	51.3071	40.6623	37.6395	49.9179	31.8927	44.7049	90.8772	59.2488
1141	0	0	2.42286	0	0	1.55866	0	2.29908	1.29262	0	5.90751	9.4649
1142	3.71927	8.90686	16.8723	2.72199	19.4729	18.6071	0	16.0098	14.1455	4.37848	20.9879	40.7997
1143	0	1.47684	0	0	3.63221	1.5426	0	0	0	1.74241	2.50545	0
1144	44.3895	147.212	152.539	55.7462	192.237	178.605	47.5204	178.606	147.691	61.935	102.597	229.599
1145	318.147	324.697	69.5103	490.515	87.3789	111.762	1115.45	136.283	104.197	385.83	101.951	38.5565
1146	25.4873	121.31	137.441	41.9722	175.078	138.897	36.8025	175.522	154.923	46.4715	197.453	309.618
1147	0	0.334826	299.907	0	1.09216	14.6753	0.447672	1.02815	48.8177	0	1.129	96.2607
1148	0	1.60106	37.2491	0	0.872686	4.45751	0	0.820782	3.702	0	0	17.9841
1149	0	0	115.756	3.47385	0	11.7687	0	0	12.9149	0	0	52.5618
1150	0	0	6.0247	0	0	0.968742	0	0	1.60986	0	1.04515	7.80821
1151	0	0	6.50435	0	0	0.929647	0	0	0	0	0	1.87272
1152	0	0	0.683667	0	0	0	0	0	0	0	0	1.77085
1153	126.892	362.024	514.29	118.043	223.553	390.762	205.746	192.617	270.3	235.911	877.824	609.541
1154	1.42885	2.28907	1.85952	6.32156	5.66022	9.57287	3.07066	7.07782	9.89689	0	27.3559	4.87543
1155	6.23056	10.0973	20.548	18.8544	46.5991	26.4776	10.218	27.6362	65.0933	23.6772	46.9514	0
1156	0	5.14777	3.58212	2.69671	16.8802	18.4353	4.92425	23.792	12.7414	1.73529	9.14859	6.21823
1157	0	0	0	0	4.6639	1.97627	1.26739	2.91871	0	2.22954	17.166	0
1158	108.217	190.662	230.675	104.177	212.596	51.0681	55.1374	153.391	25.4994	104.963	217.886	169.901
1159	16.8026	10.3151	6.19967	11.8659	5.61121	0	10.7288	5.2812	4.64081	14.442	8.16451	3.2096
1160	7.04786	7.47765	9.70756	16.3928	11.5917	15.6082	13.4992	17.2269	9.73262	12.809	17.6603	23.5545
1161	477.267	415.616	330.95	453.188	409.974	347.285	438.479	297.289	281.792	426.416	547.588	456.752
1162	0	13.4875	0	0	11.2768	0	0	21.0455	0	0	31.2255	0
1163	0	9.6509	0	0	6.91061	0	0	28.7746	0	0	14.9769	0
1164	1.09387	1.74837	5.67876	1.60506	4.30774	1.82678	0	0	4.54099	0	0.990782	1.85265
1165	0	0.797475	0	0	0	3.33239	0	3.68773	5.52527	0.940679	1.80553	0
1166	4.18821	4.18249	13.5841	3.07058	17.8533	17.4788	0	18.0575	15.9352	5.91944	14.2127	46.0606
1167	9.97367	20.6084	24.2496	13.2197	63.0693	34.9686	8.17181	76.4246	40.5072	13.6516	55.9056	64.5056
1168	25.1724	32.0724	24.7032	15.6252	14.0117	3.53415	47.6599	49.8107	14.5618	5.95467	11.6238	7.26327
1169	93.79	0	0	36.9948	0	0	26.6839	0	0	29.7436	3.295	0
1170	6.28267	21.3613	7.03554	5.72945	8.8161	4.52394	2.8969	8.47427	6.02884	5.51343	11.1735	3.85243
1171	0	0	0	0	0	0	0	0	0	0	1.10029	1.0276
1172	0	0	0	0	0	4.56891	0	0	11.2582	0	0	0
1173	22.0552	40.9214	308.274	38.4156	119.112	561.811	28.1334	113.499	597.258	45.2482	173.679	484.199
1174	54.0661	0	0	171.187	17.2086	0	94.7784	31.7152	0	115.453	35.965	0
1175	7.23635	6.87179	27.9583	4.31054	4.21344	88.8305	5.86887	4.31585	54.2168	3.9962	4.2903	74.8729
1176	2.60779	1.47934	0.959909	5.12325	0.962714	24.3814	4.94105	1.36061	29.0396	7.34595	2.48693	27.2261
1177	6.27759	4.22718	2.49448	4.21271	3.13578	8.02152	4.62518	2.36106	6.66869	7.7174	4.32256	6.45726
1178	0.413797	0.658292	17.0909	0	4.83098	17.1741	1.76027	10.1066	21.7102	0.777802	3.32925	17.9567
1179	0	2.50076	0	0	5.47397	0	0	3.8559	0	0	9.44173	0
1180	0	0.282519	0	0	0	0	0	0	0	0	0	0
1181	0	0.584085	0	0	0.949638	0	0	0.745804	0	0	0.327049	0
1182	0	0	0	0	0.318709	0	0	0.15018	0	0	0	0
1183	0	0.258748	0	0	0	0	0	0	0	0	0.0965717	0
1184	0	0.490649	0	0	0	0	0	0.754318	0	0	1.1056	0
1185	1.49329	15.0542	1.2858	2.1717	9.69955	0.826961	2.11926	14.6056	0.687439	0.935945	7.13111	0.832279
1186	127.884	23.7197	20.1237	61.1267	10.6309	9.08127	31.9897	8.34443	6.0466	45.0136	8.30101	14.582
1187	0	13.4627	10.9398	2.48366	77.8811	2.81635	1.80744	108.415	2.32616	3.16985	119.89	0
1188	0	0	0	0	17.1469	2.17744	0	12.871	0	0	9.46874	13.2855
1189	0	5.30975	0	0	111.573	0	0	4.15679	0	0	0	0
1190	0	0.671436	0	1.23029	41.7975	1.40245	0	24.8124	0	0	3.03441	0
1191	12.6747	25.4249	5.83728	13.5656	18.3631	11.5117	7.69377	19.1343	6.24756	3.96891	16.4211	4.0198
1192	0.462889	0.36832	4.78153	0	15.0242	37.6708	0.985046	6.22228	3.83523	3.04588	11.5974	6.96053
1193	15.0009	19.666	9.02351	6.52076	16.17	6.21708	12.2107	20.4107	9.31515	8.68829	12.2542	4.98995
1194	14.4489	8.81087	9.5683	49.5674	4.95521	0	71.4547	0	0	17.1926	24.0498	0
1195	9.49639	3.89078	0	0	33.2339	0	5.28031	73.8708	0	0	23.0933	0
1196	0	2.96489	28.9174	0	7.36367	62.0447	0	2.2984	7.67985	0	8.48022	69.8988
1197	71.3399	1.33912	0	50.3	0	0	37.6504	1.03094	0	71.9038	0	0
1198	0	0	0	0	3.42432	0	0	1.98536	0	0	2.72189	0
1199	0	0	0	0	2.05345	0	0	4.59489	0	0	1.94505	0
1200	0	0	0	0	0.999441	0	0	1.88331	0	0	1.37698	0
1201	0	5.47145	17.8204	0	64.4513	0	0	17.1452	18.7949	0	0	0
1202	0	0.786986	5.11162	0	0	32.8848	0	2.42593	6.81606	0	1.78149	9.99113
1203	34.2122	0	13.5728	15.6028	0	0	67.5423	0	0	6.50849	0	0
1204	83.7761	18.858	0	79.0054	0	0	37.9305	1.61836	0	62.9696	0	0
1205	3262.48	25.9088	3.82343	2436.39	13.4899	4.91876	2746.54	2.71808	2.04177	2621.19	2.65772	1.24141
1206	1848.82	18.7094	0	1630.6	6.93712	0	3031.94	0	0	1725.85	0	0
1207	8.24972	8.77978	0	9.39005	7.19716	0	10.778	10.1443	2.53535	12.0853	15.7207	1.54653
1208	136.553	140.948	87.2781	95.1403	108.283	81.3706	46.78	147.751	106.877	142.992	132.869	204.21
1209	277.36	358.937	357.41	121.537	207.066	250.341	118.118	169.998	373.323	175.454	223.343	499.324
1210	84.9653	73.0861	59.8031	59.8356	77.7927	29.7816	84.3015	59.4306	40.176	72.9461	75.7703	62.6416
1211	1.6182	94.9223	0.522115	2.3501	344.201	3.35779	1.72078	102.253	3.90976	1.14059	777.41	1.35015
1212	17.6155	30.3494	144.416	29.2974	14.2701	134.591	26.1371	14.3323	92.2043	24.1392	25.8946	132.784
1213	95.0008	293.656	433.627	66.5849	254.968	299.141	58.8322	191.897	203.427	69.2462	194.942	493.435
1214	0	0	1.25856	0	0	4.31616	0	0	1.57257	0	0	1.62208
1215	0	0	0.790347	0	0	1.27052	0	0	0.846503	0	0	1.27313
1216	2.9848	2.03981	61.1548	4.07451	4.17057	41.5867	4.30617	3.62864	89.7643	2.56803	0.957476	23.497
1217	6.31962	0.670276	0	1.83605	0	0	2.24045	0	0	1.18792	0	0
1218	4.46451	1.4208	0.576389	0	0	0	0.949907	0	0	0.839292	0	0
1219	0	2.88946	1.56284	0	6.28221	0	0	10.8431	0	0	10.8232	0.673558
1220	0	0	0	0	1.41235	0	0	1.99346	0	0	0	0
1221	0	0	0	0	0.698138	0	0	0	0	0	1.44368	0
1222	0	0	0	0	0	0	0	2.32682	0	0	1.13691	0
1223	0	0.520907	0	0	2.55494	0	0	2.40313	0	1.23011	1.17433	0
1224	11.4049	139.737	13.8457	16.0596	77.7823	17.8079	15.3275	140.765	12.0384	8.50926	59.2848	7.82493
1225	14.0754	72.7675	574.982	15.2092	116.701	578.401	15.4146	94.7019	447.618	12.7988	96.3164	205.003
1226	117.088	103.987	31.6065	66.9281	43.8893	23.913	66.6311	49.6796	34.8132	79.5528	41.1823	44.4458
1227	42.437	116.914	104.324	41.4233	167.336	258.029	37.2592	145.538	1619.56	32.9533	127.149	259.452
1228	3.93236	8.21517	2.53936	4.28876	1.27698	2.44977	2.61582	2.40366	1.35768	2.7727	3.96068	2.46532
1229	0	0	0	0	0	0	0	0	0	0.476907	0	0
1230	52.7688	45.029	14.7924	72.0506	197.894	191.841	12.4946	14.896	0	30.9767	11.6066	0
1231	21.2026	51.3783	34.8327	23.8899	14.2991	4.48681	20.1863	10.0121	3.68626	15.0797	22.266	9.28927
1232	7.20819	17.6141	25.478	6.95622	31.9999	24.192	6.47148	34.2008	32.894	6.42118	36.0264	21.4884
1233	0	5.23635	0	0	52.1968	0	0	78.6511	0	0	106.264	0
1234	6.85453	3.03631	2.9574	31.1357	6.95775	2.53645	44.7056	3.73811	1.05275	37.9902	3.42709	2.56138
1235	401.941	282.355	583.48	734.31	625.729	493.273	597.95	625.863	501.416	473.391	365.716	526.071
1236	8.79202	12.1117	13.4532	8.17343	21.9198	21.302	7.68013	23.5499	5.5247	6.77119	27.3537	30.9375
1237	0	0	58.267	0	1.15325	30.8682	0	0	2.43874	0	0	25.2731
1238	0	0	10.4884	0	0	9.4456	0	0	1.11981	0	0	6.8174
1239	210.478	152.038	206.806	63.3923	94.8902	80.8775	336.432	159.365	288.992	61.2469	42.0423	54.2869
1240	15.3682	56.317	15.2936	5.87874	0	6.57274	8.46472	9.83668	0	36.606	7.34153	0
1241	27.9394	23.1558	11.0532	22.4135	14.0916	22.7494	22.4721	13.9562	16.5408	28.4199	11.759	13.3681
1242	17.171	13.944	0	20.8867	0	0	3.76708	4.37142	0	39.201	6.51003	6.12448
1243	376.108	74.8933	155.898	380.999	187.287	457.75	302.715	209.426	398.19	523.158	213.933	741.223
1244	99.7173	105.219	167.295	68.4826	90.2516	205.292	115.518	130.035	155.695	97.5704	99.4413	64.0733
1245	17.6772	17.4445	12.1407	27.4418	45.0018	15.6215	22.2581	32.0202	18.7023	6.85821	54.5695	38.6997
1246	2.56303	0	12.1732	2.49822	1.11679	9.96653	0.912655	0	9.45027	3.21748	0	15.8345
1247	0.770692	4.91632	1.99525	1.1254	1.00597	1.28345	3.29038	2.83735	8.52262	0.725367	2.77484	6.48105
1248	2.90541	2.35089	0	0	3.93638	0	0	14.6857	0	0	38.1588	0
1249	0	1.41805	0	0	0	0	0	0	0	0	0	0
1250	1.47063	1.17835	13.4019	0	0	0	0	0	0	0	0	2.5113
1251	1.16235	0	0	0	0.756094	0	0	1.42272	0	0	3.1273	0
1252	0	0	0	0	0	0	0	0	0	0	2.35807	0
1253	0	0	13.8576	0	2.01038	25.4797	0	0	94.7843	0	0	135.119
1254	0	0	0	0	0	0	0	0	66.6996	0	0	25.3902
1255	0	0	23.9666	0	5.20532	30.843	0	0	129.45	0	0	118.76
1256	0.916021	0.242696	0.393757	0.885582	2.37205	0	0.32437	5.21263	0	1.72107	22.3364	0
1257	0.17339	1.23923	0	0	8.73544	0.574504	0	6.75363	0	0	15.5835	0
1258	0.581643	0.462265	0	0	2.25869	0	0	1.77278	0	0	9.59671	0
1259	1.17652	1.87013	0.75853	0.852924	10.661	2.43895	0	7.17209	1.21781	0	14.4285	0
1260	1.68484	0	18.1024	1.2212	0.726845	47.9611	0.298234	0.3423	19.3767	1.05508	0.250391	14.4878
1261	132.94	110.96	165.052	218.832	133.005	147.777	183.75	177.289	181.069	254.394	158.428	231.927
1262	1.63537	3.038	287.373	0.79334	3.54374	115.971	1.16101	3.33452	103.156	1.5378	5.86257	248.172
1263	0	0	141.704	0	0	45.3245	0	0	4.91193	0	0	23.8284
1264	0	1.19249	13.0605	0	0	93.9473	0	0	1.03508	0	0	31.8848
1265	0	0	0	0	0	0	0	0	0	0	0	1.77061
1266	192.164	54.2289	10.1298	100.511	21.6494	4.88621	123.653	18.5776	1.354	165.45	16.6772	8.19526
1267	0	0	0	0	0	0	0	0	0	0	14.2522	0
1268	0	3.33175	0	0	5.65029	7.00258	0	31.479	5.70787	0	50.9749	0
1269	0	0.228849	232.423	0.41747	0	1.91009	0.305846	0	7.94813	0	0	14.8588
1270	0	0	281.999	0	0	5.64684	0	0	17.5696	0	0	18.5529
1271	0	0	0	0	0	0	0	0	0	0	0	0
1272	9.03482	9.02762	8.797	9.94809	20.7679	7.54652	7.25888	8.35673	17.1924	7.45131	8.18901	9.57113
1273	51.171	70.8775	66.5699	36.687	49.2676	62.5185	31.1929	47.9247	59.383	61.3297	40.3116	106.071
1274	30.4054	59.6503	50.0165	66.0494	93.403	54.7645	33.3475	84.7705	59.0783	54.1519	108.1	106.54
1275	44.7752	51.6155	34.6256	28.4973	92.3272	0	20.528	57.2301	10.4162	39.0885	99.6012	73.6875
1276	9.16667	15.4918	0	0	13.9375	0	32.0636	50.6815	13.027	151.627	303.084	356.132
1277	11.0724	1.48245	4.81957	2.73871	2.45456	0	5.97421	0	12.7998	20.933	5.08813	6.35444
1278	24.1739	4.89391	3.98322	9.13102	12.307	25.6614	3.30052	19.1227	12.6239	37.3063	11.3647	16.0183
1279	3.42544	1.37461	2.23413	2.5367	0	0	0	2.1293	0	4.85442	0	0
1280	64.4106	42.7949	48.1318	60.5781	52.4247	20.6479	41.2074	22.0448	22.7772	80.164	43.6796	32.6912
1281	23.7711	93.1423	11.2302	18.3557	210.692	11.8169	10.5105	257.119	8.74585	31.2501	281.995	12.506
1282	57.9007	8.9678	29.8648	113.662	11.5318	72.3889	87.3674	6.51653	20.9	114.641	7.9454	110.734
1283	110.209	15.3635	15.962	91.1572	14.0836	24.3855	72.3883	9.45785	6.39197	95.7484	13.1805	24.628
1284	41.7472	0	3.92951	40.5237	4.04549	30.3776	22.79	0	12.456	67.9554	0	173.727
1285	2.95277	4.77997	0	4.4566	4.00388	35.0849	0	7.46742	36.999	0	13.8631	15.6287
1286	0	0	0	0	0	3.5509	0	0	0	0	0	0
1287	0	1.24723	0	0	0	9.11696	0.834771	0	1.08101	0.736054	0	2.63113
1288	0	0	0	0	5.44769	41.242	0	0	14.1652	1.93076	0	14.1159
1289	55.6729	102.744	201.322	69.2276	478.194	1888.96	70.7785	862.636	3887.1	73.7888	459.343	837.571
1290	0	2.49799	8.1332	0	4.19068	10.4799	3.37009	0	0	2.92906	8.70809	70.9282
1291	4.17536	29.7377	4.77881	7.71516	15.1174	7.10585	6.51769	20.031	11.6784	5.44368	17.1137	4.61649
1292	0	0	0	0	0.567337	0	0	0.534056	0	0	0	0
1293	0	0	0	0	5.56722	0	0	15.2896	0	0	11.189	0
1294	0	0.968524	0	0	0	0	0	25.4165	0	0	13.1918	0
1295	11.37	10.1079	8.20947	20.4429	6.65326	8.45168	35.2348	4.68271	8.74566	28.5935	14.9246	2.14756
1296	5.96553	10.3232	23.9928	9.67525	4.09236	23.29	13.4264	10.7042	24.7043	11.8698	16.9195	22.2263
1297	154.072	0	4.78984	127.915	0	0	63.3303	0	0	249.658	0	0
1298	19.031	0.480197	3.50588	17.0836	0.391097	0.501009	14.7612	0.736676	0.416922	20.7158	1.07788	0
1299	198.748	4.6116	1.59156	121.018	2.712	0	166.842	2.40551	0.511467	116.492	1.86799	0.20502
1300	0	5.19461	4.22887	0	4.3629	10.8991	3.50556	0	0	3.04446	0	0
1301	34.8404	81.3812	84.7712	33.7535	75.3677	117.197	27.0858	81.3126	138.158	41.9854	99.4896	197.7
1302	124.056	64.4666	0	33.7244	8.66108	0	13.9205	4.03488	0	54.4105	9.00038	0
1303	502.318	480.326	1.8625	240.607	364.731	2.39705	189.149	494.474	3.96504	272.808	640.647	0
1304	2.83438	9.01766	0	1.17611	28.3591	0	1.72232	27.6875	0	1.14161	24.2481	0
1305	0	5.54307	0	0	152.434	0	0	32.6591	0	0	30.692	0
1306	0	11.3857	0	0	186.37	3.97493	0	29.523	0	0	56.8059	0
1307	315.499	333.158	0.261597	129.053	299.137	0	86.8281	368.607	0	149.467	283.439	0
1308	0.866613	8.2978	0	0	4.5323	0	0	12.7788	0	0	15.6299	0
1309	75.9646	16.135	8.72539	102.443	30.1598	20.7811	121.381	25.0497	12.1087	90.6559	30.8325	19.5984
1310	1.31778	0.418847	0	1.9098	1.70497	0	1.11945	0.321195	0.363706	2.72304	0.704793	0.876951
1311	1.21256	1.93967	0	0	14.3554	0	0	2.99425	0	0	8.80659	0
1312	94.022	77.4613	14.8778	52.1373	15.7055	9.60435	0	72.5023	7.76566	26.5234	27.3262	20.698
1313	15.2398	16.1875	33.6634	11.1044	26.4602	26.4052	16.9205	17.8895	17.5471	13.7383	12.5415	11.7135
1314	10.82	23.58	18.3988	14.9234	22.9624	17.9872	16.9844	22.9986	17.3066	5.35548	20.4243	8.58285
1315	26.4752	34.6208	46.495	24.3728	42.5903	52.0559	33.184	42.3748	62.6912	30.5704	58.6733	64.3715
1316	277.862	132.064	221.879	288.523	187.166	181.008	207.16	165.467	180.91	294.301	145.342	404.5
1317	0	0.155281	0	0.14142	0	0	0.1037	0	0	0.183637	0	0
1318	0	0	0	0	0	0	0	0	0	0	0	0
1319	0	0	0	0	0	0	0	0	0	0	0	0
1320	0	0.775635	0	0	0.632945	0.809525	0	1.78711	0	0.458128	2.18125	1.62924
1321	0	0.67153	0	0	0	0	0	0	0	0.396712	0	0.704616
1322	0.0965271	0	0	0	0	0	0.102327	0	0.133134	0	0	0
1323	0	0	0	0	0	0	0	0	0	0	0	0
1324	0	0	0.382898	0	0	1.31308	0.210196	0	2.18779	0.186112	0	1.6436
1325	0	1.06816	0	0	6.11338	0	0.714663	2.46419	0	0	1.80641	0
1326	1.57217	1.25376	0	1.14814	10.2634	0	0	1.92976	0	0	0	1.32254
1327	0	2.00907	0	0	30.1423	0	0	37.5432	0	0	46.3421	0
1328	4.73451	5.65588	5.35472	3.44755	67.7669	1.96804	6.93576	78.2446	2.45275	5.56607	140.68	0
1329	60.3007	6.39677	4.03672	20.7714	5.21776	5.19227	17.1068	7.64011	6.16777	25.6111	5.19424	5.9683
1330	8.92529	19.0727	34.8633	13.1742	29.4944	69.7991	7.99685	12.9056	41.222	26.6784	33.9435	104.186
1331	2.4681	5.92301	6.41383	18.1458	6.49571	8.25368	3.97015	12.1929	5.12529	5.81824	14.5704	10.4823
1332	18.8059	19.0682	25.5197	28.6772	28.4416	71.2761	25.4766	26.553	40.024	27.0524	31.883	42.2138
1333	23.7579	8.34581	8.62356	19.48	9.9547	3.17012	33.5336	8.18371	13.144	40.2784	5.1502	12.8362
1334	22.8277	21.1608	60.2978	29.6718	31.1216	38.8534	32.1372	8.2823	22.7242	18.5998	24.6443	40.5529
1335	1.88825	3.00514	100.581	5.4901	7.35573	254.045	7.03262	8.65416	121.252	3.99389	2.95733	92.2983
1336	0.841634	4.70005	0	0	0	0	0	0	0	0	0	0
1337	3.70867	17.714	0.684471	3.0835	2.75461	0	0.564109	0.648033	0	0.498167	2.84809	0
1338	17.3953	13.916	1.61457	10.9636	6.54127	0	1.33258	0	1.7202	3.51502	1.12868	0
1339	9.81217	17.0538	0	2.41929	8.66919	0	0	4.06197	2.26701	6.17828	5.98779	2.80269
1340	13.5959	6.6842	2.71365	13.8014	6.85857	5.23754	11.194	10.3065	5.78791	20.694	7.57119	3.53894
1341	16.2922	0	0	39.2947	0	0	29.7209	0	0	68.6042	0	0
1342	114.948	1.5565	0.157797	51.751	0.158166	0	27.8078	0.894358	0.169034	74.5444	0.108942	0.203267
1343	2.87129	1.15004	28.0271	0	0	74.5472	12.342	1.77804	57.6764	4.06454	0	17.1478
1344	0	0	0	0	0	92.8769	0	0	0	0	0	0
1345	1.50821	4.40151	1.94806	2.92476	18.2884	0.835265	3.74597	3.07346	2.08297	2.3633	3.15135	0.840689
1346	40.056	0	0	21.6488	0	0	14.8859	0	0	54.1134	0	0
1347	0	6.9261	27.0169	0	13.7442	8.69432	1.86004	4.29184	4.78613	0	14.2421	5.927
1348	0.603924	0.319786	0.778146	0.291478	0.520352	5.67094	0.42726	0.490253	4.99946	0.189035	2.50923	11.0375
1349	6.58895	3.33031	5.65976	11.5637	3.35459	8.60229	6.99213	3.88992	10.1927	8.62457	2.31091	6.96633
1350	0	0	0.594639	0	0	0	0	0	0	0	0.412067	0
1351	1.08383	4.30901	30.7628	3.14607	8.89619	72.5395	3.84011	3.08614	37.9029	1.69735	20.6491	45.7755
1352	0	0	0	0	0	0	0	16.4518	0	0	0	0
1353	0	0.536477	4.35396	0	2.63185	10.0819	0	0	10.2336	0	2.41944	6.77966
1354	2.95567	0	0	0	1.95312	0	0	3.66273	0	0	0	2.524
1355	0	3.90694	4.23277	0	2.15131	2.72412	5.24433	6.04828	2.25065	4.60025	5.94348	11.1275
1356	57.5178	238.631	217.374	39.0674	91.7885	75.566	45.3271	27.2878	31.4226	30.7232	71.3939	113.265
1357	0	0	0	0	0	0	0	0	0	0	0	0
1358	0	0	0	0	0	0	0	0.203811	0	0	0	0
1359	1.84448	4.4169	0	0	32.5884	1.53785	0	23.8165	1.27545	0.868531	4.16276	1.55617
1360	5.50539	2.19719	2.37832	13.4281	6.00381	0	7.84656	7.8981	0	2.59234	8.28258	3.09626
1361	5.72534	0	0	6.72593	1.50448	0	6.13423	1.41248	0	9.71419	2.07637	0
1362	2.98984	2.39602	3.89313	13.241	17.7867	5.01067	3.21483	14.8238	0	18.3446	23.1993	17.8789
1363	2.21037	0	0	0	0	0	0	0	0	0	0	0
1364	33.7538	35.4616	29.8516	36.0933	9.68021	12.3446	29.0128	8.08823	4.55277	44.9506	10.3849	6.93099
1365	61.0367	67.6961	29.0444	114.322	30.3033	14.9851	111.06	28.1078	6.09794	116.546	37.8735	15.8794
1366	0.445792	0	0	0	0	0	0	0	0	0.83805	0	0
1367	327.396	135.299	156.856	220.619	168.197	182.253	300.272	167.307	206.877	169.154	93.2238	87.2714
1368	88.1976	29.504	41.7085	73.1946	31.0249	48.695	122.671	41.9471	50.2313	38.2491	22.9634	26.2538
1369	0	0	0	0	0	0	0.681727	0	0	0	0	0
1370	15.8094	8.51232	0	31.6604	21.3181	17.8404	17.1991	13.269	0	44.9731	51.6361	9.23206
1371	7.20059	72.0177	0	0	21.0892	0	0	29.0061	0	6.95192	66.2794	0
1372	5.14991	6.23647	0	7.72797	3.46856	0	22.3966	6.47824	0	29.2931	12.0006	0
1373	0.709666	0.56564	0	0	0	0	0	0.870164	0	1.33553	2.55211	0
1374	0	0.471633	0	0	1.54117	0	0	3.62483	0.818119	0	2.12487	0
1375	0.685796	2.06897	3.00281	0.595221	3.18729	2.7259	0.727301	3.50424	9.46004	1.67393	5.85446	11.3789
1376	0	0.267883	0.651824	0	0.871497	3.07368	0.178938	1.84766	3.25774	0	0.300162	5.88112
1377	19.1097	5.37032	4.35787	8.18176	0.730968	2.80286	20.9521	1.37554	4.65832	7.92824	0.503879	2.8232
1378	0	0	0	0	0	0	0	2.62161	2.91236	1.98489	0	0
1379	3.64621	2.92862	0	0	2.42396	3.06415	5.90067	4.53987	0	0	8.37416	0
1380	8.08793	3.23749	8.76568	11.9131	5.3323	2.25619	5.78901	11.6722	3.73374	3.81502	13.4971	4.59142
1381	0	0	0	0	9.43797	0	0	0	0	0	6.58206	0
1382	0	3.8154	3.103	0	3.17601	0	0	0	3.28824	2.24148	6.59035	4.12105
1383	8.4704	0	0	17.9909	0	0	27.1223	0.944972	0	24.6414	0	0
1384	13.7871	7.62623	1.37607	23.3309	2.78272	0	28.3827	2.61338	1.46739	21.9855	2.87994	1.79492
1385	0	0	2.14761	0	0	41.4653	0	0	13.7016	0	0	8.47147
1386	0	0.654303	8.49791	0	0	101.129	0	0	49.8985	0	0	8.2865
1387	0	0	0	0	6.4274	7.92841	0	0	25.7757	0	0	0
1388	0	0	0	0	0	12.5126	0	0	10.3245	0	0	0
1389	0	0	1.58599	0	0	8.16368	0	0	3.37985	0	0	6.2197
1390	0	0	4.96502	0	3.74481	157.266	0	0	116.807	0	0	30.5239
1391	79.0684	84.4949	48.3147	55.2975	61.1272	9.57582	55.4058	46.3371	23.5793	75.0317	71.4131	44.711
1392	2.56971	4.90038	3.64378	1.86191	6.64874	6.81646	1.36427	8.45486	14.5391	2.65494	5.49679	5.557
1393	0	0	0	0.913716	0	0	0	2.30406	0	0	0.562876	0
1394	3.08049	4.74026	3.72082	1.6724	7.21502	10.5275	1.63437	11.4861	20.4535	3.25415	8.22659	7.99569
1395	1.22861	0	1.31925	0.593009	0.264665	13.5732	0.21731	0	4.52042	0.192287	0.546973	8.16592
1396	0	0	0.68708	0	0.229678	1.17817	0	0	1.96217	0	0	0.590473
1397	0	0	0	0	0	0.332252	0	0	0	0	0	0
1398	0	19.394	8.40444	7.15193	19.22	24.3399	1.73545	26.0184	22.3454	3.04484	22.1243	8.28405
1399	0	25.1703	0	0	80.7015	0	2.41834	41.9219	0	0	35.1365	0
1400	0	9.91256	0	0	8.15371	0	0	1.53048	1.71547	0	2.25103	0
1401	16.3309	337.812	1.6978	6.48952	264.456	2.62029	6.9925	247.176	6.90639	10.391	240.429	6.57329
1402	241.156	8.06248	2.18386	123.948	6.66281	5.62212	133.499	4.1619	0	216.73	9.20466	8.6177
1403	17.5909	11.0122	20.2827	73.347	19.8921	98.7605	69.2306	14.1613	84.2196	36.5768	39.4511	125.454
1404	2.00924	1.61586	0	0	26.8006	0	4.34369	0	0	0	7.40981	3.47174
1405	23.7941	20.7264	15.5527	35.3855	58.1598	33.3728	29.9981	39.587	5.50369	24.3796	51.161	6.84826
1406	0	10.6226	0	0	7.78639	2.46817	3.16704	1.82528	4.08175	1.39033	25.5379	5.03104
1407	0.790203	5.04146	2.04608	1.15422	23.7312	0	1.68717	9.69988	1.09237	2.23137	21.3462	6.64792
1408	4.13007	0	0	18.2581	0	0	4.4355	0	0	10.3912	0	0
1409	0	0	0	2.46958	0	0	8.98636	0	0	12.6088	1.52827	0
1410	0	0.968524	0	5.33992	0	0	0	0	0	6.85048	0	0
1411	7.60335	0.606237	0	22.202	0.992272	0	8.92599	0	0	15.7429	0	0
1412	3.61223	0	0	0	0	0	3.9697	0	0	27.5082	0	0
1413	3.36183	0	0	27.3723	0	0	14.4868	0	0	1.58789	0	0
1414	0	0	12.4881	0	0	6.43094	2.06429	4.76611	0	1.80752	1.75917	32.9606
1415	38.4719	30.6935	17.9177	28.888	9.49085	9.21682	28.5598	5.56053	6.03294	31.2593	9.62868	9.88872
1416	272.741	267.596	205.541	200.98	248.275	806.106	223.174	353.298	731.266	193.783	163.139	516.68
1417	184.704	16.0878	0	440.995	0	24.0935	285.015	0	39.5477	509.678	0	105.022
1418	6.48871	16.6172	38.8032	11.4604	27.3546	82.5029	5.57036	20.8544	52.1125	4.89609	43.6642	236.226
1419	0	4.20866	0	2.19515	6.37088	0	2.0094	9.68981	0	0	5.4033	0
1420	0	1.58891	0	9.28354	5.69983	0	7.22255	3.90269	0	3.00392	3.57083	0
1421	0	1.41849	1.15153	2.60013	153.443	2.9631	0	163.863	0	0	76.1698	1.49856
1422	3.61223	2.93696	0	0	24.7761	0	3.9697	92.1881	0	0	34.3569	0
1423	1.3128	2.10147	1.70688	0	6.91983	0	1.40896	14.6082	0	0	10.7474	2.23406
1424	0	0	0	0	44.3578	0	0	84.7588	1.66735	0	40.4531	0
1425	0	0	0	0	1.12978	0	0	2.12363	0	0	0	0
1426	0	0	0	0	0	0	0	0	0	0	0	0
1427	30.2231	3.09128	0.557353	15.055	2.80124	0	7.80731	1.58218	0	12.9859	1.15832	0.720898
1428	6.37226	2.53824	2.47189	0.928651	0	1.05995	0.679219	0	0	0	0.572101	0
1429	0	0	0	0	0	0	0	0	0	0	0	0
1430	2.49246	1.32552	3.22794	6.07144	1.08559	5.53721	0.887312	1.02041	0	3.12859	5.98959	9.79404
1431	142.908	113.983	121.466	128.38	64.1514	76.9459	146.768	56.2977	89.7488	161.259	47.2221	47.2207
1432	4.76536	0.379214	1.84614	3.46406	0.618834	2.37465	1.52134	0	3.94847	1.79191	0.426515	3.98213
1433	10.0419	4.15324	6.73915	9.9166	3.64661	9.33483	8.11543	3.92359	8.87305	12.0798	2.87199	2.01073
1434	3.49378	0	0	0.847906	0.757568	4.84058	0	0.712743	0	3.83344	0	1.95078
1435	4.23278	1.01013	0.546369	1.84469	0.549165	0	3.60156	0.516976	0.584429	1.98914	0.756922	0
1436	265.591	3.87246	12.7535	220.03	2.67176	9.30233	160.521	1.07902	5.70869	236.718	1.7089	9.32077
1437	944.29	394.347	768.047	833.307	588.173	974.802	612.96	484.348	517.071	1184.17	1275.88	1835.04
1438	0.788139	7.54233	27.5495	1.15117	187.289	6.5635	0	47.4039	5.44754	2.22552	55.3529	11.9345
1439	22.5049	536.783	178.141	18.1713	5074.55	164.395	18.1538	3206.39	114.014	18.9992	4089.47	150.307
1440	0.75589	0.602675	23.4803	3.31061	6.90476	86.8456	4.84004	10.2017	66.8682	3.55696	2.04057	100.402
1441	0	0.843377	1.36959	0	1.38475	5.28685	0	0	2.92105	0	0	32.1544
1442	19.1572	15.2862	11.281	34.3833	14.8019	8.70835	37.2148	28.8923	22.8775	41.8149	14.921	17.6126
1443	492.925	559.471	165.499	506.821	156.755	251.736	407.441	153.353	131.097	179.285	145.953	97.2407
1444	956.35	1291.77	421.223	903.75	405.282	704.362	687.135	557.965	514.14	742.37	474.488	668.562
1445	0	5.12559	12.4939	0	14.8133	16.0814	1.71988	27.7671	11.0735	1.5089	14.6154	19.1529
1446	2.71146	3.60679	45.6776	7.93458	20.1024	36.1655	3.86398	13.3343	3.7497	10.2135	2.44691	6.09796
1447	0	0	75.1892	0	0	0	0	0	0	0	0	0
1448	0	0	0	0	3.21096	0	0	0	0	0	0	0
1449	0	0	0	0	0	0	0	0	0	0	0	0
1450	0.486264	1.54793	1.88397	1.41411	2.52629	0.807778	0	1.18883	0	0	2.17652	1.62571
1451	11.6735	28.1234	21.5577	13.2388	18.8567	14.1847	20.4388	20.609	13.6899	12.423	18.0127	21.0086
1452	0.228034	0.543461	0.587764	0.330306	0.589708	0	0.726171	0.555542	0.31465	1.71324	0.609389	0.758184
1453	0	2.94137	1.70426	0	0.684188	1.75351	0	1.61116	1.09463	0.248345	1.64983	3.95903
1454	13.4826	34.315	42.9973	18.0206	35.4793	67.6269	11.8288	19.677	47.5108	16.1802	21.1476	41.6376
1455	0	0	0	0	0	5.50967	0	0	94.7521	0	0	0
1456	6.47301	6.06065	16.3868	7.3673	7.47341	37.9351	5.88968	10.9829	34.1322	5.42777	5.56047	37.2816
1457	1.18518	0.471943	0.765967	0	0	0.985316	1.26271	0.725444	0	1.67201	0	0
1458	0	0	0	0	0	0	0	0	0	1.2687	0	0
1459	0	0	0.844353	0	0	0.36197	0	0	0	0	0.972584	0
1460	0	0	0	0	0	1.34191	0	0	0.558037	0	0	0
1461	0	0	0	0	0	0	0	0	0	0	0	0
1462	0	0.665925	0.540284	0	0.543026	0.694934	0.890355	2.55603	0	0	3.36804	4.89089
1463	0	0	0	0	0.278645	0.714441	0	0	0	0	0.191959	1.43294
1464	0	0.72038	5.8449	0	3.52585	0.751808	0	0.553137	1.87535	0	0.809998	6.80588
1465	0	0.985631	2.13244	0	4.82209	7.54275	0	5.54843	9.12442	0	4.80007	16.5449
1466	7.19821	18.2298	15.5839	1.76316	6.3111	28.0754	2.5722	8.88591	9.96415	7.91772	6.53327	6.10974
1467	0	0	2.07045	0	1.38879	2.66327	0	1.96028	0.737832	0	0	0
1468	0	0	0.646111	0	0	2.49328	0	1.83484	0	0	1.3438	0
1469	1.372	2.18676	7.98645	0	15.1997	18.265	1.46314	21.8627	5.68797	0	19.7271	3.455
1470	0	1.33624	0	0	15.4583	25.1578	0	8.27681	4.61789	0	59.4895	2.85613
1471	0	0	0	0	6.52969	12.317	0	6.10106	0	0	20.3266	4.23757
1472	1.92763	0.766158	15.3311	0.932007	0.832165	29.844	1.02405	0.783683	11.0859	2.11281	0.286694	6.95701
1473	0	0	3.3724	0	0	0	0	0	0	0	0	0
1474	0	0	0	0	0	20.594	0	0	34.0458	1.44966	0	0
1475	0	0	0	0	0	0	0	0	0	0	0	4.12105
1476	0	2.24312	10.013	0	9.17319	5.85513	0	12.0771	4.86184	0	32.8899	17.7248
1477	0	4.38683	31.0146	0.572093	53.1336	9.8094	0	64.4547	5.43931	0	149.278	92.0217
1478	0	0	6.1114	0	16.4359	5.24161	0	16.4174	4.35043	0	18.4184	25.1504
1479	21.6509	41.4236	62.9775	29.5791	64.0414	25.1578	25.1147	68.2837	64.6505	36.1831	65.591	54.2665
1480	0	0	0.869492	0	0	0	0	0.823858	0.928944	0	0	1.12824
1481	1.1283	2.24603	2.91616	2.46378	0.733728	0.937798	0.600882	2.76144	6.23436	0.53053	1.01157	0.944627
1482	116.515	77.7103	66.1603	174.39	78.4453	45.0951	136.989	67.9571	36.2893	213.679	63.8565	81.1922
1483	21.646	0	0	20.3418	3.65308	0	35.349	0	0	64.1603	2.52847	0
1484	37.3197	54.4382	92.0098	48.2784	69.7711	98.4432	46.5656	62.1597	77.8501	49.6917	103.811	139.545
1485	14.0877	24.6041	36.9409	31.6005	22.0521	51.5373	12.734	17.6664	68.5117	24.4627	34.8627	61.3099
1486	118.786	16.6788	0	147.267	0	0	174.082	3.24868	0	178.713	0	0
1487	0	2.69759	4.38416	4.97678	4.45885	0	1.81085	4.17771	2.3305	6.35154	7.69996	2.88363
1488	0.967591	0.769168	1.24795	4.21055	0	0.535023	3.42691	1.96692	0.890354	3.33315	2.3026	2.68633
1489	0.392959	0	0	0	0	0	0	0	0	0	0	0
1490	0.724	1.15137	4.67038	1.5762	2.34581	1.80211	3.46303	4.41763	3.99776	4.42194	6.46583	3.01762
1491	1.41766	4.54194	9.22397	0	9.35798	4.74849	1.52313	7.02131	3.92761	1.33777	99.4978	2.41804
1492	4.42075	53.4017	2.89484	3.29854	11.8345	0	2.39419	0	9.20977	2.09244	14.3206	3.8362
1493	0	0	5.55019	0	2.80616	10.7124	0	0	17.7548	0	1.93616	27.1516
1494	0	22.644	0	0	107.699	0	0	96.4915	0	3.33148	221.599	0
1495	32.6175	13.1444	12.2168	24.3817	53.1248	0	7.58	0	0	22.0655	28.0974	4.05416
1496	22.0523	18.1235	11.589	14.0711	39.5224	3.44043	8.81923	27.8768	4.76168	15.5614	17.3411	3.47102
1497	0	5.18715	2.10527	0	12.7424	0	0	11.9781	2.24769	0	7.32309	0
1498	3.65049	22.539	7.24096	2.03533	413.938	448.413	2.08764	357.361	544.099	2.11017	355.806	411.267
1499	0	0	64.8346	0	0	73.7027	0	0	40.3137	0	0	15.3095
1500	0	1.29761	6.32616	0	2.14341	56.9991	0	0	17.9405	0	0	0
1501	28.3966	19.901	12.2065	38.5228	17.7904	9.62221	41.5194	17.4995	8.00711	32.9871	12.5302	7.11824
1502	34.3536	10.672	10.4187	115.117	0	4.47342	192.632	3.32728	0	40.0939	0	4.63029
1503	0	0	23.5557	0	3.98638	22.7383	0	7.47491	18.7982	0	8.25816	20.6088
1504	63.4355	82.8521	62.166	44.5619	47.8842	125.886	51.0331	96.5842	153.669	31.6484	53.8372	42.7262
1505	14.6338	13.4426	2.93601	8.49102	9.68746	2.69728	8.98383	15.4693	1.79544	4.58282	19.4446	1.08347
1506	0	3.33663	0	0	1.25452	0.535597	0.343059	2.36284	0	0	6.91523	0.537846
1507	0	1.26275	0	0	1.02947	0	0.844101	0.969221	0	0.373016	4.2566	0
1508	1.88261	7.29128	0	1.02272	41.0833	0	0.999263	9.17381	0	0.442018	22.2234	0
1509	0	1.22593	0.995065	0	15.0506	0	0	38.6773	0	0	30.4443	0
1510	0	8.86206	0.757004	0	118.114	0	0	103.954	0	0.550831	50.955	0
1511	0	3.51199	5.70615	0	9.6524	51.4079	0	9.05127	22.2676	0	6.66471	87.3098
1512	0	0	0	0	0	0	0	0	0	0	0.666636	0
1513	0	0	0	0	0	0	0	0	0	0	0	0
1514	0	0	0	0	0.264305	0	0	0.74704	0	0	0	0
1515	0	0	0	0	0	0	0	0	0	0	0	0
1516	0	0	2.62127	0	2.67392	3.37488	0	5.00467	2.78252	0	14.7855	0
1517	0	0	29.7918	0	4.32656	62.9986	0	6.08173	6.78869	0	7.47081	41.9618
1518	29.7687	17.9297	1.64683	39.5394	19.8635	0	44.7796	20.2573	1.17436	50.3621	22.435	0.709961
1519	24.6168	0	0	59.0333	0.885917	0	34.1543	0	0.471943	92.8375	0.610447	1.13954
1520	0.379451	0	0	0.550869	1.47579	0	0	1.85268	0	0	1.01697	0
1521	135.922	49.9587	224.672	58.9661	33.6265	18.698	29.3974	16.2492	7.07112	53.5858	45.7314	19.3501
1522	78.1324	37.3453	41.1843	105.792	28.654	16.7406	78.7846	35.1104	27.6562	103.638	56.3318	51.3126
1523	76.9828	6.03207	1.63176	54.2507	4.10819	1.04955	49.7685	0.772881	3.48736	79.5373	2.83225	1.05809
1524	88.6262	52.6837	50.4932	115.748	49.6455	7.21906	83.3211	18.6484	20.9373	101.852	420.842	27.4502
1525	13.6714	44.7517	60.8149	7.05093	89.0044	78.4543	15.1731	94.2775	57.4031	8.70836	35.3277	8.33675
1526	0	0	1.60125	1.81206	8.10835	0	0	15.22	0	2.32411	16.7886	0
1527	105.182	32.7317	62.4192	73.5162	38.0591	34.5694	14.9062	34.9896	18.5245	12.6623	39.8178	12.6087
1528	0.914783	0.730161	0	1.33869	0	18.3038	1.95564	0	18.9765	1.72297	0	35.4969
1529	0.523302	1.66326	0.337298	2.27513	5.75481	0.433805	2.50052	2.23206	0.361075	0.737275	3.96482	0.435289
1530	5.29272	5.00632	1.2995	4.0172	3.58624	0.835652	4.01397	3.07106	0.347794	6.62807	3.36917	0.419205
1531	0	27.5478	0	0	128.662	0	0	135.689	0	0	129.907	0
1532	46.1102	1.61224	7.86382	23.8595	2.67392	6.74975	15.1685	5.00467	5.56504	30.3405	0	3.46371
1533	17.7615	87.9998	249.504	21.1977	154.434	496.711	15.8091	108.226	489.13	19.3813	193.007	675.262
1534	186.747	54.7052	0	81.3709	0.835774	6.40502	69.7747	0.786148	5.32023	74.8573	1.15241	32.2903
1535	0	0	0	0	0	0	0	0	0	0.373991	0	0
1536	1.9857	0	0	1.15001	0	0	1.26431	0	0	1.67816	0	0
1537	820.644	160.852	1.1398	356.009	1.14583	8.06341	253.585	1.61789	10.9718	286.302	1.18452	56.7661
1538	167.126	3.26064	0.881736	81.3259	2.65674	1.7011	50.1224	4.16962	3.77412	69.0399	0.915323	0.569552
1539	445.33	30.7675	139.505	197.82	9.95359	70.7798	139.419	18.7524	63.028	309.38	16.1482	118.075
1540	41.8449	31.1605	4.61378	15.9192	4.77298	11.8938	19.136	0	0	33.1775	3.30855	0
1541	16.013	42.5967	134.862	28.6299	39.5627	2.96603	44.6814	13.122	8.61131	16.7538	14.4466	7.50028
1542	63.0967	18.8629	13.1641	35.2841	0	11.3104	29.1081	0	9.25813	50.5207	12.5627	35.4442
1543	0	0.167113	0	0	0	0.348653	0.223283	0	0	0	0.562035	0
1544	0	0.785436	0	0	0	0	0	0	0.909163	0.618834	0	0.548684
1545	0	0.298742	0.969462	1.0907	0	0	0.399369	0.458532	0	0.353015	0.335589	0
1546	214.188	52.3972	9.33125	70.645	57.1532	1.56526	87.0369	46.1895	2.82441	49.2385	35.0256	1.04571
1547	2.87771	16.2963	0	34.7066	105.218	0	37.6624	3.63504	4.00551	16.3883	10.7928	0
1548	7.3887	9.93421	25.8568	14.7581	36.4226	33.3015	5.34931	49.4946	20.5409	9.3353	45.8139	47.2817
1549	0	0	0	0	2.03494	0	0	0	0	0	7.02634	0
1550	0	0	0	0	2.37947	0	0	0	0	0	4.93196	3.07925
1551	2.90586	3.09368	64.0486	0	0	0	0	0	0	0	0.87521	4.90824
1552	3.14982	8.16371	8.15567	2.30032	11.3097	17.0501	2.52188	15.4652	4.35423	1.48239	17.0166	5.29951
1553	25.3584	0	4.18335	38.4008	8.62908	0	10.4026	0	0	72.2902	8.96694	5.61959
1554	0	6.33911	0	2.33708	12.5604	0	0	33.3561	4.38276	0	26.0235	0
1555	0	0	0.381627	0	0	5.88993	0	0	3.2677	0	0	5.91264
1556	0.288504	0.229287	7.06791	0.418271	0.373434	5.74125	0.306433	0	11.5469	0	0	9.12452
1557	0	1.57992	48.7242	0	1.72217	53.8827	0	0	36.5324	0	0	48.797
1558	0.271949	2.59326	22.4385	0.394173	0.351904	45.9937	0.866401	0.662924	18.0143	0	0.242451	21.721
1559	0	0.850369	8.28579	0	0	31.9846	0	0	27.9791	0	0	28.8223
1560	124.8	58.7146	70.484	197.686	51.861	20.987	215.136	64.2514	20.9345	308.776	36.6506	27.8836
1561	51.3265	26.7533	116.735	55.5108	41.4445	144.743	45.8563	55.452	99.6652	74.377	86.0699	156.769
1562	144.385	332.651	144.106	196.899	266.986	190.155	261.9	245.865	174.802	256.114	239.717	173.464
1563	45.7847	40.5855	41.805	49.13	30.9408	41.3825	47.7737	36.6803	58.2461	44.3401	28.0985	39.9444
1564	5.26979	4.25616	3.46257	11.8726	0	0	5.73303	0	0	4.99701	0	0
1565	39.7968	53.3525	87.3539	39.0177	70.9448	141.278	27.4775	10.8067	78.862	38.5378	140.619	173.686
1566	12.3282	12.8709	22.1281	5.55389	19.867	26.8891	2.02804	18.6659	22.2978	8.93193	29.9787	25.6175
1567	18.8712	61.3958	27.9418	20.6941	90.0618	14.7973	17.6002	73.9592	14.0765	29.461	161.598	21.2096
1568	8.18936	9.37027	15.2065	6.7007	9.31114	9.3549	4.90384	9.38839	3.53454	12.9932	14.6694	34.2427
1569	0	29.0293	0	2.66102	29.7433	0	1.94374	15.6516	0	2.56882	24.6191	0
1570	249.363	204.045	197.143	231.809	156.636	123.07	161.636	133.913	124.491	236.515	112.102	177.642
1571	11.472	0	3.00691	23.9981	0	0	12.4367	0	3.1875	43.454	2.12702	0
1572	18.5874	5.30102	0	29.6896	7.39637	0	32.6344	5.80632	0	38.2706	6.15715	0
1573	11.7094	44.9083	65.3138	9.11196	46.6567	31.9373	14.6772	42.3906	16.7446	14.1495	53.0908	110.99
1574	12.2404	24.4773	49.2999	21.595	20.9361	28.651	15.7501	21.1615	38.9738	18.4666	20.0068	16.6319
1575	0	0	42.0501	0	0	3.09158	0	0	10.256	0	0	23.4645
1576	0	0	89.9392	0	0.831008	11.6759	0	0	13.2254	0	0	26.7547
1577	0.773326	0.616651	507.534	1.12929	2.01891	65.6809	0.825427	0	73.7594	0.727853	0	452.648
1578	42.4443	0	0	32.8645	0	0	25.8882	4.59679	0	31.3996	3.39209	0
1579	11.9253	1.92302	0	7.13736	6.4043	0	18.1163	0	0	11.2968	0	0
1580	0	0	0	0	0	0	0	0.212684	0	0	0	0.290146
1581	0.704742	0.559433	0	0.509572	0.303169	0.583484	0.747245	0.14286	0.324025	0.441035	0.417634	0
1582	0	0	0	0	0	0	0	0	0	0.118604	0	0.209583
1583	0	0	0	0	0	0	0	0	0	0	0	0
1584	0	0.22179	0.359766	0	0	0.925337	0.148135	0	0.192677	0	0.124214	0
1585	0	0.082598	0	0	0	0	0	0	0	0	0	0
1586	0	0	0	0	0	0	0.118917	0	0.154703	0	0	0
1587	257.02	298.493	355.416	177.585	175.936	228.868	160.454	165.219	204.885	191.164	237.942	234.167
1588	0	0.772589	3.7635	0	0	4.84232	0	0	16.0603	0	0	29.4173
1589	0	0.628527	21.4274	0	0	17.0651	0	0	15.2531	0	0	41.1076
1590	0	0.694157	24.7942	0	1.1375	20.2998	0	2.13809	36.0875	0.81911	0.78455	52.7859
1591	39.2569	15.7316	19.6629	26.753	11.9796	15.1845	37.3463	16.8472	6.27658	29.932	12.4085	10.3222
1592	14.6138	21.4138	9.82189	18.7268	16.7317	8.74697	14.9458	14.3105	11.3054	25.289	15.7284	10.7714
1593	9.84379	302.758	33.8494	8.2181	187.681	5.93663	3.48552	233.863	7.82222	6.16483	119.202	3.97314
1594	281.652	20.8017	16.491	84.9556	22.3315	40.4467	52.7595	18.494	28.7334	188.868	41.6496	88.1392
1595	137.21	180.264	174.342	77.5544	137.829	116.464	53.0389	137.47	125.564	108.35	194.698	212.366
1596	0	0	33.6541	0	0	31.4956	0	0	0	0	0	0
1597	3.62312	21.2502	7.84445	8.87568	7.94262	14.1323	18.127	8.94618	10.0309	10.2482	10.9631	0
1598	227.829	5.94412	6.69637	107.762	3.49298	2.06689	106.996	6.83485	2.86811	160.068	4.62747	2.76341
1599	2.31578	5.07136	17.9579	0.842983	5.27214	9.62514	1.23346	9.2119	6.39816	4.3558	11.4223	9.69706
1600	0	0	72.3368	0	0.874389	33.6259	0	0	41.6797	0.211699	0	57.7082
1601	0	0	75.7165	0	1.0132	34.6241	0	0	37.4651	0.245191	0	54.7192
1602	0	0	7.04429	0	0	8.41329	0	0	3.22981	0	0	0
1603	0	0	0	0	0	0	0	0	0	0	0	3.94437
1604	0	0	0.492939	0	0	0	0	0	1.58215	0	0	8.28311
1605	0	0	0	0	0	0	0	0	0	0	0	0
1606	0	0	22.0835	1.78483	4.79169	8.11941	2.60363	2.99833	20.1698	2.28965	3.307	74.2254
1607	29.2276	37.7069	95.9523	28.0903	50.1952	559.806	29.8916	45.7937	705.783	36.834	44.0395	223.261
1608	0	0.208693	0.338573	0.380625	0.679602	4.35445	0.278886	0.320073	3.98682	0.493373	0.468218	0.43694
1609	0	0.217217	0.704812	0	0	7.25182	0	0.66634	12.8257	0	0	0.454857
1610	0	0	1.35626	0	0.680593	6.54119	0	0.32054	12.3408	0	0.234451	1.31274
1611	0	0	0.348608	0	0.349897	3.58683	0	0	2.98534	0	0	0.899874
1612	0	0.232029	0.75289	0	0.377913	7.26242	0	0	6.8497	0	0	0
1613	0.611919	0.729567	0.394558	1.33108	0	1.52239	0	0.373089	5.06739	1.43713	0.272951	1.52845
1614	1382.33	383.724	141.265	1705.49	346.598	269.394	2272.3	296.884	263.733	1388.23	175.809	113.385
1615	975.733	2360.7	2406.13	620.613	1120.8	3129.77	400.082	929.877	3144.55	913.86	2976.52	4937.31
1616	0	0	10.9746	0	0	23.5631	0	0	42.559	0	0	19.5476
1617	144	49.4527	40.1261	235.224	30.108	22.1203	161.139	27.733	28.6046	275.86	29.1408	66.7836
1618	0	2.18864	9.13192	1.14169	2.54891	2.61014	0.836004	0	1.62825	1.84723	1.40521	8.52616
1619	1.59398	0	0	0	0	0	0	0	3.85116	0	0	0
1620	7.03639	16.249	13.8302	3.8889	13.8897	16.6763	4.62872	14.306	32.8374	6.92576	10.1688	22.8902
1621	52.975	38.4789	116.814	42.349	105.521	139.348	15.0228	88.1742	233.286	25.5145	521.931	317.887
1622	6.33542	16.5108	0	9.36506	0	0	8.52297	7.86253	0	13.4605	7.24179	0
1623	10.6434	13.9066	3.7635	7.0854	25.3467	0	11.383	13.0969	0	13.6711	10.4911	0
1624	3671.45	3.9123	8.88579	3604.72	1.91071	2.44887	2430.72	9.59943	3.39746	2805.38	1.09697	4.09462
1625	0	0	0	0	1.41149	0	0	0.664085	0	0	6.81065	0
1626	0	1.00817	0	0	2.47188	0	0	3.87531	0	0	5.68053	0
1627	0	0.755516	0	0	0	0	0	6.98489	0	0	7.6924	0
1628	0	0	0	0	0	0	0	0	0	0	0	0
1629	0	1.62317	5.27818	9.00898	18.847	27.1828	4.36346	5.03906	8.40376	1.90907	14.8883	3.48791
1630	14.5564	12.8285	13.8835	24.6104	12.9991	15.3095	26.1658	16.9222	8.472	28.8422	13.7908	16.7492
1631	13.5843	9.01826	37.0967	8.80721	8.64756	47.3731	9.03689	7.90042	30.4917	9.13876	3.06885	36.3829
1632	8.82863	14.0525	11.4022	8.55878	14.6532	15.4814	15.1387	22.7849	17.6115	14.2945	14.0516	14.7595
1633	0.942996	3.74464	4.13069	1.36513	2.92437	4.99985	1.40082	4.36262	3.12243	1.23964	3.86113	3.75925
1634	0	0.354525	0.287568	0.323199	0	0	0	0.271795	0.92369	0	0.397509	0.741846
1635	0.221127	0.175658	0.569927	0.320268	0	0.366488	0	0.269331	0.305112	0.207662	1.1817	0.735109
1636	29.8194	2.41407	0	54.0316	0	0	55.3471	0	0	67.9554	0	0
1637	0	0	0	0	0	0	0.366538	0	0	0	0	0
1638	0	0.541596	0.439371	0	0	1.69533	0.723942	0.831086	0.94033	0	0.608135	0.567609
1639	0	0.279115	0	0	0	0	0	0	0.484586	0.329845	0	0
1640	0	0.235995	1.14864	0	0	0	0	0	0	0	0	0
1641	18.2403	0	0	13.4684	0	0	19.6179	0	0	5.73986	1.38826	0
1642	1.83048	2.94061	4.78001	0	2.43407	0	0	4.55869	0	0	0	3.15049
1643	13.9814	11.2234	111.609	10.4483	15.079	77.3657	11.0818	28.6054	137.343	9.52031	13.8035	59.9287
1644	0.31867	1.26657	2.05496	6.93318	1.23809	0.528601	8.12582	0	1.75937	11.3765	0.853076	0
1645	8.54167	6.41952	2.45116	2.06966	3.6973	7.09396	10.0995	6.95986	4.5872	10.7063	2.54826	2.37916
1646	167.54	42.8137	74.193	121.016	23.7606	101.105	98.2984	19.9951	42.9258	123.766	20.7348	68.8415
1647	8.4137	19.0919	32.8421	8.26874	48.1207	30.5263	9.03829	17.3592	33.021	5.29274	19.1667	26.3011
1648	171.335	91.6378	46.8558	159.226	86.9885	47.5757	170.637	111.578	49.4018	231.522	126.93	62.7512
1649	358.914	158.042	391.807	343.707	250.454	598.569	247.504	317.615	526.71	317.163	224.02	729.444
1650	8.31603	6.72274	47.4078	0	11.2406	98.6546	3.01995	24.4751	104.14	2.62995	38.906	414.038
1651	827.823	291.315	389.107	884.764	368.514	544.394	669.311	292.552	314.978	995.991	592.748	1288.91
1652	31.8779	270.025	141.725	44.906	305.813	130.416	31.284	321.333	128.64	56.7562	330.145	257.819
1653	0	1.33129	45.435	0	0	0	0	0	0	0	0	8.53585
1654	0	0	26.5231	0	0	0	0	0	0	0	0	5.06867
1655	23.472	11.4627	104.669	37.4585	13.0313	78.9933	28.862	8.99906	57.8552	22.3679	7.18335	156.999
1656	0	43.5145	5.45562	6.30361	130.588	0	9.06442	100.161	0	3.91332	338.87	0
1657	28.0482	45.9434	18.7328	21.7384	71.8878	88.6184	41.5566	60.5435	26.1808	4.46858	90.8102	85.7496
1658	0.286133	22.9673	0.368931	0	37.7756	0.474496	0.303907	42.207	0.394892	0.806339	101.556	0
1659	0	0	0	0.398987	0	0	0	0	0	0	0.245416	0
1660	0	0	0	0	0	0	0	0	0	0	0	0
1661	30.5455	19.8729	136.71	29.9667	44.1705	94.8884	31.9173	24.9071	104.212	40.208	54.6463	242.369
1662	0	7.61666	43.4772	0	64.989	40.0658	10.3332	84.2973	39.0666	4.44522	76.7557	59.6836
1663	44.8647	39.7631	40.9567	65.9488	28.7108	28.3795	44.2017	26.9482	35.2497	72.0269	59.4445	115.303
1664	7.97509	26.8614	4.15721	0	4.2247	0	1.7168	5.93937	2.21079	0	13.1299	10.9245
1665	0	19.9076	0	0	9.82569	0	0	12.2952	0	0	12.433	0
1666	254.603	170.803	233.195	227.208	187.814	151.307	168.689	161.429	239.96	252.892	228.3	396.937
1667	1381.68	1066.85	1276.7	1049.19	1100.55	1029.27	1086.72	826.934	694.945	1217.46	930.617	1599.31
1668	4.23873	8.09242	5.47139	7.38918	23.6475	4.22252	4.05747	26.403	3.51151	4.78064	23.8768	4.24568
1669	5.12079	12.4012	0	0	3.44807	4.33117	13.9166	9.66049	21.3608	7.28144	26.2447	0
1670	4.97998	20.0907	13.0734	11.1949	30.1423	29.4663	18.9338	28.1574	38.0759	4.7195	34.7566	17.3929
1671	96.6045	26.4996	57.6726	75.6931	91.1699	111.676	90.11	63.1726	112.974	113.174	174.433	220.09
1672	32.5087	37.3344	44.7537	36.4461	30.4808	42.5116	38.5865	56.0613	41.9572	44.5984	35.8129	41.9123
1673	0.528264	0	0	6.91747	1.37325	0.877869	12.374	0	0	2.98026	0	0.883856
1674	0	0	0	0	0.362406	0	0	2.73075	0	0	0	0
1675	0	0	0	0	15.8801	0	0	5.93646	0	0	6.59035	0
1676	0	0.198153	0.321467	0.361363	7.74226	0	0	10.9397	0	0	1.55574	0
1677	0	0	0	0	0.993923	0	0	0	0	0	0	0
1678	0	0	0	0	0	0	0	0	0	0	0	0
1679	14.7923	11.8251	20.6826	8.35367	8.96898	17.109	12.1904	12.6311	28.346	10.7254	6.18911	17.3612
1680	29.3949	55.3255	73.9282	7.33764	26.3398	20.6984	18.6187	12.3045	64.6914	48.7426	22.7771	81.2026
1681	8.66066	0	19.0068	0	0	4.89745	0	0	4.0184	0	0	0
1682	0	0	0	0	3.0675	61.7952	0	0	28.6144	0	0	31.8304
1683	0	0	9.16259	0	0	3.93318	0	0	16.1854	0	0	24.3249
1684	10.623	20.7056	31.3848	8.94979	16.8709	24.4473	12.0177	16.7229	22.2318	11.5908	11.3191	19.4165
1685	5.37549	7.87025	15.3634	12.3985	4.55662	3.61768	10.1577	3.88466	3.01268	8.20151	3.43773	8.08827
1686	0	0	0	0	0	0	0	0.310402	0	0	0	0
1687	13.6271	13.0312	1.76268	12.917	0.887974	2.26757	13.0784	2.50538	3.76623	10.8979	4.89792	0
1688	8.56603	12.5353	1.74305	13.7134	5.5378	1.12086	40.9165	6.86448	2.1773	9.52645	7.22854	1.12419
1689	7.7465	19.7668	0	11.3124	4.04483	1.29008	27.2861	1.90139	0	7.29103	2.09197	1.30298
1690	3.55365	3.35226	3.72092	1.60844	55.1339	6.25787	3.06471	55.9986	6.43566	3.12869	191.494	2.21511
1691	0	4.07334	3.96874	1.49489	1.3371	8.51092	3.27409	2.51186	12.6989	0.9609	0.922475	18.971
1692	0	0	0	0	0	2.58238	0	0	1.07173	0	0	3.91233
1693	0	0	0	0	0	4.49356	0	0	1.24243	0	0	7.57617
1694	0	0	0	0	0	2.52789	0	0	0	0	0	1.27632
1695	0	0	0	0	0	0	0	0	0	0	0	0
1696	0.703051	46.5084	6.36695	1.02559	1.8332	16.3816	0	0.861976	11.6593	0	2.528	21.253
1697	0	0.240179	7.01411	0	0.391229	11.5271	0	0	0.834122	0	0	27.1701
1698	0	11.5032	249.024	0	0.920895	70.8215	0	0	4.91297	0	0.211477	96.3014
1699	0	0	0	0	0	0	0	0	0	0	0	0
1700	0	0	3.93728	0	0	1.44695	0	0	0	0	0	0.727552
1701	0	0	0.688557	0	0	1.77114	0.283589	0	0	0	0	1.33299
1702	0	0.23453	20.5472	0	0	6.36198	0	0	0	0	0.263197	10.8078
1703	8.4632	23.9261	16.9306	7.86424	18.0763	17.9375	5.74829	15.1066	19.1432	10.8619	18.0053	18.1156
1704	2.40659	2.39594	4.6664	4.38169	3.91504	4.00183	3.84639	0	1.66239	4.52703	1.61937	0
1705	1.69668	0.450334	2.19261	0	0.73558	1.88031	0	0	0	0	0.507061	0.947016
1706	1.72908	4.16369	0	0	0	0	0	0	0	3.2674	0	0
1707	2.34187	0	0	0	0	0	0	0	0	0	0	0
1708	4.67792	11.2031	8.48885	5.47821	6.12364	3.12057	5.00132	4.60297	1.29396	8.81147	1.68964	3.15829
1709	0	0	0	0	1.70367	0	0	1.60373	0	0	1.95688	0
1710	0	0	0	0	0.550981	0	0	1.55605	0	0	1.13914	0
1711	0	0	0	0	1.12318	0	0	0	0	0	0.515907	0
1712	0	0	0	0	0	0	0	0	0	0	0	0
1713	0	0.158551	0	0	1.03195	0	0	0.486133	0	0	2.3104	0.331656
1714	0	0	0	0	1.99294	0	0	4.2219	0	0	6.1801	0
1715	0	0	0	0	1.84327	0	0	1.73566	0	0	5.39813	0
1716	0	0.571039	1.85388	0	0	13.1172	0	0	5.94066	0	0	13.2385
1717	27.443	9.18387	5.73496	46.6167	10.4205	13.2814	41.623	9.79282	24.4831	21.6731	5.59018	4.47774
1718	0	11.8555	16.0714	0	49.387	4.13969	0	0	0	0	9.11084	4.27382
1719	172.26	134.31	229.032	262.285	177.941	199.833	290.115	146.55	171.636	270.538	186.291	230.327
1720	182.652	4.28683	2.5297	141.701	8.26869	4.8809	142.802	4.19037	4.05758	185.066	6.13751	16.3726
1721	48.4671	0	0	10.8843	0	0	2.63063	0	0	13.7759	0	0
1722	181.331	69.5248	76.5854	130.064	87.0122	79.7192	109.18	152.272	71.7462	137.886	195.691	106.427
1723	6.29138	3.78342	2.04934	18.5968	0	0	47.3916	0	0	19.3069	1.43798	0
1724	0	0	0	46.9409	0	0	21.8621	0	0	27.3304	10.02	0
1725	10.783	3.83273	3.11262	15.8471	0	2.0027	23.1188	1.47899	1.65848	21.4624	0	0
1726	45.6053	7.97171	0	58.9759	5.28725	6.67455	49.2826	7.42257	16.5111	69.3881	7.30871	3.42413
1727	2.84159	6.89476	41.1441	4.28151	7.69124	4.8187	0	7.17527	11.8643	2.69671	15.9747	50.0103
1728	15.2483	19.4861	107.567	9.5378	15.87	37.6858	5.0816	15.6757	25.5842	14.886	27.7362	139.383
1729	31.0251	35.4535	3.25805	9.80543	26.2992	2.79444	13.434	24.7194	2.31868	22.1037	50.635	2.82469
1730	17.1721	26.9243	148.561	21.9539	42.605	110.68	20.4981	73.1862	232.863	14.1888	58.7334	85.3088
1731	721.945	43.0637	6.4748	626.204	112.538	94.9731	463.624	93.4225	37.2955	483.509	68.6102	38.8173
1732	2.01711	1.61106	0	2.95597	1.32194	0	2.15816	0	0	7.6012	0	0
1733	2.11366	0	0	1.54986	0	0	1.13129	0	0	2.98748	0	0
1734	2.73882	1.30833	0.70777	3.98606	0	0	5.24999	0.670158	0.756619	11.3319	0.981874	0
1735	318.122	129.704	96.7086	283.248	186.262	99.191	143.766	179.489	110.847	304.135	159.488	177.546
1736	72.6108	44.4219	58.6609	55.4047	32.7158	50.7282	43.94	46.5943	62.0037	64.4969	43.6766	114.761
1737	16.7395	19.2818	0	21.4707	61.0082	4.03924	72.6611	0	0	11.3269	0	4.16688
1738	33.4849	16.9519	24.1395	25.2737	6.7718	12.9974	38.8565	6.90582	6.60502	38.8303	6.22258	2.90456
1739	3.8475	1.79793	3.79175	5.57295	2.34107	1.87559	1.68166	2.20545	2.4983	1.48783	4.03199	3.00988
1740	0	0	0	0	0	0	0	0	0	0.218958	0.415403	0
1741	1.13417	0.360398	0.876997	2.95706	0.586592	2.2558	1.44468	0.828914	0.938978	1.70421	0.808224	0.377087
1742	12.0857	28.0441	25.6537	10.1358	20.827	27.3393	11.9312	28.2673	33.974	10.2182	21.8857	19.575
1743	258.418	531.111	792.672	280.553	641.115	680.112	318.842	478.213	767.091	418.044	468.523	1055.97
1744	1.12253	1.1151	0.361823	3.66131	0.363196	0.465353	0.298049	0.342087	0	0.263607	1.00094	0
1745	0.284068	0.225754	0	0.823625	0.367663	0	0.301707	0	0	0.266837	0.253314	0.472808
1746	0.307519	0.488862	0.396574	0.445965	0	0.510055	0.326692	0	0.424436	0	1.37175	1.02419
1747	18.8489	9.57016	6.65894	17.5378	2.24002	2.85573	19.2206	8.4213	11.8465	27.4265	8.49719	12.9929
1748	0.741038	0.590773	0.959006	6.4897	3.86705	0	2.37211	0.909023	7.16966	1.39475	2.66654	2.49108
1749	5.09599	10.1941	24.8386	7.49777	21.8098	14.9167	16.4013	6.29726	8.81983	7.20906	18.5277	17.3296
1750	0	0	0	0	0	0	0	0	0	0	0	3.55997
1751	0	1.94168	70.3993	2.37129	0	2.70362	0.86646	0.996366	5.60912	3.05543	1.46195	6.82983
1752	0	0	1.25046	0	0	0	0	0	0	0	0	0
1753	1.25342	2.65877	66.8712	1.8207	0	8.32375	2.22176	0.510256	7.49926	1.17803	0.373531	8.36877
1754	1.59152	1.90392	14.424	0	0	1.32548	0.849567	0	0	0	0.71662	10.7128
1755	0	0.932848	12.1121	0	0.762024	0	0	0	0.809102	0	0	0
1756	87.7519	46.1894	32.9418	76.438	23.9646	21.3208	77.4871	25.8361	21.4448	80.6643	19.7796	22.4783
1757	8.04852	19.8498	30.4147	2.41382	33.0434	22.55	5.60024	51.7594	30.6412	10.4278	92.7969	69.7426
1758	18.2113	0	0	3.35421	0	0.274257	4.21505	0.201495	0	8.86013	0	0
1759	25.0275	0.951187	0.171435	6.93215	0.171851	0.220469	15.1058	0.647805	0.367267	4.62405	0	0.220865
1760	0	0	0	0	0	0	0.502644	0	0	0.889359	0	0
1761	1.52663	0	0	0.631711	0	0	0.231478	0	0	0.204807	0	0
1762	54.7306	66.8348	16.4757	58.7598	60.781	15.0118	39.6042	38.347	16.8803	99.9264	42.848	15.1148
1763	21.8309	24.2444	22.7733	30.2686	21.6209	22.8996	21.1486	21.1444	19.4974	41.3213	85.9468	69.5205
1764	7.31684	12.2066	0	0	85.9063	0	16.7234	0	0	7.0674	0	0
1765	1.07592	1.17449	26.8451	1.36176	4.51405	52.7874	2.13938	7.52627	47.8633	2.39887	2.15258	12.0493
1766	0.529254	0.672151	3.13448	0.306094	1.9121	11.7423	0.224443	1.80213	10.8039	0	1.97549	3.33475
1767	0	0.105579	0.85629	0	0.171674	1.76193	0	0.161784	0.183444	0	0.118249	0
1768	0	0.298725	0.96911	0	0.323799	1.66172	0	0.610308	0.519053	0	0.22303	1.24841
1769	0	0	28.8363	0	22.7925	176.82	0	0	97.9109	0	10.5717	130.053
1770	0	0	25.6816	0	14.1056	33.2668	0	0	39.4925	0	0	18.9805
1771	14.2545	4.91393	7.98967	39.401	19.0225	3.42896	19.8159	2.54283	8.47987	34.6749	50.7177	52.8104
1772	0	0	35.1043	0	0	84.8281	0	4.22055	23.1453	0	3.14066	94.5179
1773	0	0	29.381	0	0	28.4486	0	0	15.3406	0	0	91.874
1774	38.4967	44.5653	1074.31	43.9626	70.578	802.212	48.7253	48.4637	398.253	31.8473	50.6696	1287.48
1775	46.6693	76.8224	7.85638	48.3292	268.967	10.7788	25.0299	265.111	8.96467	63.311	177.375	6.09492
1776	64.733	41.3512	11.6956	153.28	29.8894	0	91.8969	8.38437	0	78.1904	4.1337	0
1777	0.943758	1.31211	0	1.02539	1.52559	44.5842	0.250468	0.862294	106.786	0	0.210203	106.706
1778	1.32895	0.528247	0.857073	0.963978	2.5822	1.65352	2.11824	4.86333	0.917181	2.80932	6.22739	4.98197
1779	6.53037	4.41967	5.61136	5.95702	4.69219	5.61306	8.21679	4.12544	7.00875	7.49617	5.17217	4.02204
1780	53.4941	224.013	76.6391	53.5811	283.807	98.6062	62.2111	277.048	99.9457	55.6856	196.618	93.4654
1781	465.887	336.443	181.475	675.254	1031.54	604.413	181.702	990.701	635.751	962.72	961.462	1550.93
1782	0.699612	4.26115	0.300557	1.01346	14.1736	0.386546	0	8.23856	0.643578	0.219014	51.5233	0
1783	0	11.3591	0	0	38.3991	0	0	20.7766	0	0	117.981	0
1784	0.571904	0	0.368697	0.829112	0	0	0.303714	0.348597	0	0.26861	0.765012	0
1785	2.09806	3.75102	6.08546	3.42064	3.05376	5.65257	2.50633	0.639215	4.70487	3.20227	2.57145	5.23565
1786	28.1055	2.91995	2.3696	6.23046	2.38588	4.06429	3.90647	0	0	14.3671	0.548269	0
1787	222.699	2.52071	4.08863	122.435	2.97977	5.09862	90.1876	2.69147	3.58392	121.319	2.13784	3.03134
1788	1.43319	0	0	2.07631	0	0	0	0	0	0.897346	0	0
1789	80.8787	36.4398	34.3158	78.2972	28.7405	28.123	61.9457	23.8747	33.0565	60.841	19.8797	41.4384
1790	1.25632	0	0	0.728162	0	0	0	0	0	0.471986	0	0
1791	61.5461	100.418	174.58	44.1253	96.5217	70.3545	108.773	84.3461	51.6066	90.0065	232.48	126.287
1792	3.34541	0	0	0	63.9472	0	0	4.25317	0	0	9.49613	0
1793	160.485	7.1041	2.09507	114.753	10.4967	0.59872	104.658	26.9325	0.374102	121.95	23.938	0.299737
1794	39.9191	37.4101	23.4328	29.8052	10.0273	7.41099	30.3789	7.26452	13.5681	22.6679	9.30031	7.93575
1795	0	8.17847	8.30314	0	0	32.0557	0	6.31535	0	0	2.32267	0
1796	0	22.9093	41.0125	0	3.83299	81.6554	0	0	11.8269	0	0	0
1797	0	0.554286	27.8915	0	0.906618	5.78724	0	2.55785	5.76682	0	1.25022	14.014
1798	63.3227	87.6782	61.6567	83.0061	59.4123	39.6692	81.16	57.1768	43.8174	54.3563	59.4461	23.0001
1799	0.522849	116.95	26.6234	1.51544	190.758	33.374	1.94316	194.021	29.9433	0.49109	122.802	12.6124
1800	11.6747	12.6805	20.6625	0	37.554	26.6414	4.28912	74.7774	21.7388	7.417	74.4338	35.0599
1801	58.2908	60.131	73.8357	61.6231	139.124	75.4735	75.3442	163.467	96.9757	116.415	109.827	211.354
1802	0.90996	10.1151	1.36733	0.43886	2.74178	1.00482	0.321724	1.47637	0.836854	0.56954	1.4839	0.251715
1803	0	0.498553	0	0	0	0	0	0	0.288669	0	0	0.347672
1804	10.2903	25.7819	16.1699	8.58189	11.5058	19.5786	13.332	11.7204	14.2226	11.0671	19.1732	8.64685
1805	27.671	0.668934	0	3.67703	0	0	6.26921	0	0	14.9989	0	0
1806	0	0	0	0	0	0	1.58091	0	0	0	0	0
1807	14.916	0.879699	0.713844	10.453	0	0	7.64847	0	0	14.0264	0	0
1808	11.553	6.46567	1.50017	8.48384	15.1819	5.79123	4.95174	9.97707	4.79697	9.80138	5.23836	15.6745
1809	57.5509	21.0195	11.3809	23.9217	14.8218	18.8303	30.8639	12.3643	12.125	41.2934	19.3234	19.136
1810	133.539	101.605	80.8626	116.652	79.42	102.388	158.785	111.223	116.867	88.7538	89.3347	58.877
1811	82.5493	40.3301	66.9897	80.8152	37.6605	40.2274	83.5324	50.9145	49.1906	76.7317	29.1069	50.5452
1812	10743.8	1217.33	87.4576	12305.9	241.245	18.7616	12310.9	210.236	44.2942	10007	270.384	51.9864
1813	29.4176	15.9309	1.52093	12.852	8.4208	7.82588	13.7899	4.32129	2.43837	24.9004	24.8031	10.8423
1814	3.32176	1.05871	0	0.968575	0	0	4.24996	0.814096	0.918011	2.50005	2.38707	0
1815	26.4686	15.2504	1.76767	10.6124	7.70145	4.54738	9.22522	9.47965	1.26034	18.0168	9.39077	2.2871
1816	21.0018	13.8594	1.55132	41.0777	19.5228	0.997791	35.1645	24.9783	2.48696	35.5556	15.0736	3.01655
1817	1.76923	1.05568	2.28407	0	0	0.734476	0.941048	1.08071	1.22148	0	1.18686	0
1818	7.42829	13.6691	7.9703	2.76674	8.13341	2.79542	2.50597	8.21297	2.79435	3.69776	5.50205	2.05312
1819	0.234291	0	0.905881	0	0.302976	0	0	0.570832	0	0.220036	0.417455	0
1820	2.21767	1.17864	24.8727	1.07894	0.964365	8.6149	1.57751	1.81355	3.06516	0.69566	2.65992	16.1517
1821	12.079	12.1012	7.86514	8.91768	5.98981	15.1845	8.11875	5.61573	8.36877	11.4027	5.51489	49.0302
1822	26.3978	15.9707	19.0978	13.8268	8.92088	9.6509	22.485	15.498	17.501	35.7422	34.0563	19.4334
1823	0	8.55898	18.5491	0	16.5215	5.96951	0	0	9.85571	1.67891	17.937	9.16241
1824	2.30471	3.68519	1.49631	0	3.02849	0	2.46949	0	1.5949	0	4.17978	0
1825	4.14267	2.21151	0	2.03499	0	0	1.48308	0	0	1.30289	0	0
1826	0	5.23776	2.12799	0	4.32656	0	0	14.1907	2.2629	0	4.48249	0
1827	0	2.07116	0	0	0	0	1.38856	6.39806	1.79182	1.2205	4.70661	2.20123
1828	0	50.5683	20.8679	0	219.537	244.478	0	172.865	20.8423	42.953	208.147	33.9953
1829	9.16123	8.9123	7.88904	5.92244	11.9036	9.30207	9.21047	6.84584	6.32633	8.13483	12.7629	8.51201
1830	2.63612	3.15059	1.70462	0.960741	1.71709	0	0	0.807517	0	0.619993	3.55156	4.42299
1831	0	0	11.3161	0	0	12.7409	1.1671	0	10.5572	3.08142	0	14.7664
1832	0	0	0	0	0	0	0	0	0	0	0	0.645679
1833	0	0.18522	5.70911	0	0	7.72892	0	0	5.469	0	0	5.42681
1834	0	0	0	0	0	0	0	0	0	0	0	0
1835	6.80301	7.2321	7.82675	16.5531	23.6735	12.5863	10.4868	17.6212	1.04482	11.3823	48.2936	16.5218
1836	0	1.04767	3.40378	13.4887	18.9732	10.9509	12.6435	3.23671	0	3.70409	44.0527	11.1371
1837	32.6778	24.0613	30.5893	50.0272	48.2241	24.0568	81.3612	50.0953	32.5802	39.453	64.1979	8.89644
1838	1061.47	445.625	491.397	712.503	475.651	423.443	627.735	548.167	288.379	681.341	505.08	602.695
1839	240.265	451.79	282.33	266.34	357.504	210.207	210.133	294.33	188.346	305.958	258.309	325.136
1840	448.166	124.281	53.5015	373.115	101.133	11.2265	255.35	107.785	9.3465	406.712	72.3953	21.7912
1841	1.273	5.81216	207.419	0.921025	2.26058	5.79891	1.35034	0.7746	7.24405	0.74699	0.7078	1.58488
1842	1.6693	1.33166	1.08097	1.21996	2.18135	37.5497	0.891438	0	120.014	1.57153	0	19.68
1843	656.067	128.651	11.1534	387.031	23.5972	10.7588	354.725	37.6669	11.937	441.939	16.2589	15.9459
1844	7.8782	4.23384	25.9808	9.39824	5.09368	51.0809	10.3307	5.64529	37.7279	6.96356	5.1605	47.384
1845	239.956	118.178	4125.84	291.743	365.586	6027.31	228.374	257.191	7606.33	333.092	146.288	4021.89
1846	15.258	3.64975	1.97494	15.5944	9.95662	0	12.2132	8.42507	0	19.3862	6.17931	0
1847	100.793	104.331	115.053	90.4776	209.002	309.957	87.0739	405.636	251.387	85.3064	131.019	113.441
1848	16.9854	40.1728	33.5094	7.54493	61.8782	26.6451	19.5806	122.248	26.062	17.2978	54.4706	43.3652
1849	32.2065	49.7936	28.1618	38.4314	58.4325	45.1283	26.6248	72.4878	45.9406	27.9083	65.5097	28.0379
1850	1.33017	1.26838	1.7148	1.1567	0.68843	42.3445	0.847507	1.94536	122.988	0.749639	0.474303	3.54098
1851	4.16524	1.50301	7.63904	0.912763	0.488753	9.4059	2.27534	0.307072	2.78566	2.13279	0.673298	12.1439
1852	0.128313	0.916774	1.48708	0.92793	0.496877	1.27494	0.544265	0.936522	2.65489	0.240909	0.798574	8.51438
1853	29.5022	24.3761	19.2818	50.0637	19.87	16.5336	48.8814	18.2404	15.3395	51.487	25.3312	11.5032
1854	7.99274	0	0	9.34106	0	0	14.5069	0	0	10.533	0.719833	0
1855	14.1736	12.3734	10.0498	20.8582	20.3666	6.46651	22.1208	19.1108	21.4097	19.4442	12.8865	6.57469
1856	15.9268	7.10426	6.92833	26.2326	4.70141	0	24.8062	2.20177	0	23.4122	1.62405	0
1857	5.84361	5.60693	6.07107	29.1861	1.53619	0	7.51495	7.21063	8.08821	13.2211	1.06012	1.98265
1858	0	13.8322	116.043	0	18.9072	36.9254	0	11.8422	67.8924	0	17.3904	328.336
1859	0	0	0	0	0	0	0	0	1.36321	0	0	0
1860	0	0	0	0	0	0	0	0	0	0	0	0
1861	0.358558	0	0.462586	0	0	3.56984	0	0	0.494964	0	0	1.19548
1862	0	0	0.806329	0	0	2.07413	0	0	1.29444	0	0	0.520643
1863	0	0	0	0	0	2.1524	0	0	0.447732	0	0	6.48443
1864	0	0	0	0	0	0	0	0	0.937153	0	0	5.6568
1865	0	0	0.443724	0	0	0	0	0	0	0	0	12.0384
1866	0	0	32.216	0	7.35218	0	2.96396	0	0	0	0	4.77788
1867	19.3131	16.2381	48.7815	13.408	29.3154	44.1063	28.2789	48.8139	50.6239	16.28	27.5792	27.4992
1868	120.126	75.597	82.2492	116.065	56.3591	34.2438	96.358	50.3681	37.1338	154.428	106.965	108.752
1869	0	2.22178	0	0	10.9827	0	0	8.58471	0	0	7.58222	0
1870	0	2.20811	0	0	5.4571	0	0	3.41256	0	0	10.0464	0
1871	0	0	8.48464	0	1.71975	0	0	0	12.6517	0	5.93546	39.9746
1872	1.69667	0	11.0645	0	4.50187	2.84849	1.82812	4.21777	14.1148	0	0	11.6466
1873	3.01473	1.20809	7.85189	0	1.99319	7.57942	8.10503	0	12.5322	2.84589	8.25816	41.2176
1874	225.483	173.846	138.575	157.576	255.174	109.098	133.269	203.865	83.8893	230.565	279.981	177.206
1875	0	0	0	0	0	0	0	0	0	0	1.9234	0
1876	19.7288	6.74992	2.43553	57.7634	4.91959	3.13363	39.1738	4.62233	2.59869	54.8587	2.54517	1.58584
1877	219.568	24.6594	144.497	185.146	36.8701	45.0349	175.39	38.3892	48.7449	59.079	11.9348	9.34468
1878	58.6842	292.034	2297.93	52.1304	165.086	609.564	61.4517	114.974	79.7515	52.1003	123.782	347.862
1879	601.529	23.5014	4.14622	910.329	18.3738	2.13349	559.85	21.2108	5.31645	921.779	9.21271	5.37784
1880	8.20349	0	0	31.9359	0	0	9.51351	0	0	38.1929	0	0
1881	5.46009	0.813929	0.880402	50.009	0	0	24.6606	0.41633	0	56.7516	0.304644	0.568687
1882	40.7161	11.4221	4.87942	39.627	7.87118	11.2992	34.5996	5.55054	5.21099	32.642	6.1062	1.26768
1883	13.1663	0.349155	0	14.6671	2.27822	0	2.80115	0.53614	0	14.8504	0.785048	0
1884	9.21859	2.66195	3.45448	21.5884	4.54647	2.49898	40.3627	2.85601	3.23721	31.002	5.07053	1.39142
1885	18.6965	26.7914	10.3523	38.8647	27.0814	10.6531	37.5405	25.4836	2.2135	26.6214	31.1119	5.36328
1886	1.30265	0.258885	0.840069	0.94481	0	16.7473	2.42222	1.19167	31.4654	0.611923	0	3.25513
1887	8.6897	4.62558	0	11.3121	1.26458	30.6021	11.3585	0	102.833	0.909453	0	3.26147
1888	0	0	0	0	0	0	0	0	0	0	0	0
1889	3.54657	2.05038	1.66334	1.87068	5.42845	0.534832	4.11082	3.53919	0.890037	1.21162	0.575443	0.537074
1890	2.03549	4.20943	1.05083	4.13873	6.33627	1.3516	3.46331	6.46234	2.24823	1.91297	1.8194	0.679364
1891	5.50259	2.63861	1.4284	3.22997	4.33444	0	7.07147	9.49681	4.56869	4.1487	3.98773	1.86419
1892	230.652	98.1041	89.4464	242.795	127.454	105.948	214.846	112.826	77.3105	292.196	96.229	147.642
1893	0.252175	0.200365	0.650114	0	0.326205	0.41806	0.267748	0.614556	0	0	0.224737	0
1894	1.66503	2.64563	2.75914	2.06755	3.07613	0.788563	2.02011	1.4489	0.656441	1.34035	3.39077	2.37307
1895	3.36008	2.09748	3.40274	4.1725	5.89756	3.58059	2.54796	1.16961	1.32473	2.02867	2.9938	5.18824
1896	8.59149	11.7812	4.78402	21.6546	16.1493	2.05211	26.3223	24.2512	11.8939	23.1461	21.177	10.4239
1897	0	0	0.801834	0	1.61482	1.03147	0	2.27859	0	0	5.56632	4.1589
1898	0	0	0.613112	0	0	0	0	0	0.655659	0	0.84987	1.58694
1899	0	0.395727	0	0	0	0	0	1.21579	1.37336	0	0	0
1900	0	2.85867	0	0	0	0	1.91963	8.86029	0	0	0	0
1901	0	0.335138	0	1.22403	0	0	0	16.4658	0	1.97986	12.0539	0
1902	0.436969	0	0.564103	6.34913	0	2.17673	0.929641	0	1.20672	6.98219	0	1.45936
1903	0	0	0	0	0	0	0	0	0	2.88514	0	0
1904	14.7402	13.5043	9.22679	25.9642	17.3925	18.5438	22.8091	10.9144	19.1201	16.3743	19.5783	16.4128
1905	30.487	26.7508	13.2279	10.7086	38.3556	26.753	17.1635	28.7745	42.2368	9.59102	26.483	32.2147
1906	4.07188	6.49567	1.05454	2.37992	0	0	1.73921	0	0	4.59969	0	1.37097
1907	10.8992	6.09701	0	9.59503	1.43063	5.46037	12.8381	6.71711	1.50818	16.4342	1.97425	0
1908	49.9336	18.546	6.99729	42.0876	45.651	2.69982	55.9093	61.5221	0.749021	13.0001	11.1292	3.61252
1909	82.711	32.4117	141.114	47.4616	14.1286	148.686	41.1878	10.3456	153.743	74.6981	10.4577	253.144
1910	70.412	34.4053	134.138	44.0399	17.1512	214.315	32.2591	15.7579	235.389	61.5998	27.0944	407.834
1911	1.58385	0	0	0	4.19432	0	6.81838	3.93127	0	1.49561	0	0
1912	111.522	481.114	346.337	142.221	185.814	232.795	127.843	256.394	242.779	219.829	434.192	337.32
1913	5.10916	0	0	2.52201	2.25965	0	3.67023	2.117	0	0	0	0
1914	91.6857	17.3244	2.34667	58.6537	21.5029	6.04176	63.9884	6.71282	29.9216	61.1662	6.60297	37.1036
1915	24.0896	47.1202	55.1117	39.409	95.5592	14.2621	36.9894	163.706	22.7369	38.89	167.15	127.659
1916	47.7169	193.7	77.5148	39.4327	125.925	39.6076	19.6856	136.131	30.6688	46.392	122.816	43.9377
1917	1.86441	0	0	0	0	9.40411	0	0	15.5189	1.76252	0	6.42255
1918	15.8716	0	0	0	0	9.93086	8.4893	0	32.9329	6.54128	0	0
1919	7.91402	0	0	0	0	0	0	2.46864	0	3.74245	0	0
1920	4.84671	7.81764	6.35839	32.6529	9.76721	28.661	7.8919	15.2105	6.73615	32.1439	9.00873	4.22562
1921	19.6572	17.6143	11.4282	38.1055	11.3347	11.6973	34.7605	6.82854	8.87058	20.066	7.88721	9.1594
1922	213.056	55.8186	27.5241	137.429	39.358	20.8352	130.957	23.0857	17.2496	153.914	38.4833	25.4064
1923	2.17504	4.62347	3.75258	2.11594	33.0957	7.24136	0	24.0076	28.057	0	19.5605	6.09091
1924	0	0	0.854184	0	0.860448	45.0524	0	3.2372	26.4666	0	0	11.082
1925	28.1071	0	0	24.4379	1.68252	0	23.3017	0	0	24.0984	0	0
1926	0.105113	0.250299	0	0.151979	0	0.174036	0.334316	0	0.289961	0.197333	0.0934141	0.174288
1927	1.22713	0	0	0.507457	0	0	0.185985	0	0	0.493797	0	0
1928	0.942224	0.186987	0.151652	0.681289	0.152	0.390053	0.999053	0.143251	0.324911	0.33168	0.418778	0.195339
1929	0	0	0	1.62908	0	0	2.37762	0	0	0	0	0
1930	3.43845	0	0	5.09317	0	0	3.7057	0	0	9.74597	0	0
1931	11.6315	0	0	7.28573	0	0	11.5351	0	0	4.69288	0	0
1932	103.425	10.7329	22.8703	218.786	23.0768	9.80799	199.382	24.7891	10.4632	161.491	29.5576	15.5799
1933	0	0	0	0.329142	0	0	0	0	0	0.213401	0	0
1934	0	0	0	0.326347	0	0	0	0	0	0.423187	0	0
1935	3.0736	11.4574	19.9343	6.00706	10.7461	23.9394	5.48179	17.6637	31.1827	6.75688	20.3882	17.3262
1936	0	0	0	0	0	0	0	0	0	0	0	0
1937	0	0	0	0	0	0	0	0	0	0	0	0
1938	1.89418	0	1.83451	0	0	2.35968	0	0.578766	3.2697	0	5.08576	5.53963
1939	0	0	1.28156	0	0.644492	0.82423	0	0	0	0	0	0
1940	90.8224	41.3561	40.6611	104.131	45.1655	47.8116	157.645	40.6276	41.3584	127.834	40.1485	58.8176
1941	57.0231	63.1422	26.8979	28.8441	225.448	11.5329	26.3886	143.673	6.16319	43.8204	153.613	9.11959
1942	0	7.52248	0	0.654306	2.3376	0	0	0	0	0.423201	19.3327	0
1943	1.71043	9.70671	3.77935	3.5402	15.1697	1.62022	4.41006	11.9083	2.36023	1.60642	21.9906	0.812703
1944	0	0.722083	1.1724	2.64754	4.73477	1.50842	1.93394	1.11232	0	2.55593	19.5952	1.52604
1945	12.2914	57.7975	25.204	49.445	55.9659	2.94948	53.0067	28.3956	2.43508	16.5923	107.938	0
1946	15.3333	19.5965	27.8445	26.9698	26.8035	23.8849	12.0324	12.5881	19.7986	30.8185	30.5118	27.6579
1947	2.02012	2.67668	0	2.44238	0	0	1.78892	0	0	9.48995	1.50269	0
1948	0	2.37397	0	1.45171	0	0	0	0	0	3.73377	0	0
1949	4.69613	0	0	2.28624	1.02184	0	1.671	0	0	1.47338	0	0
1950	132.35	561.088	367.213	296.253	1047.41	321.135	199.362	702.14	262.882	201.335	866.581	623.724
1951	4.66985	22.4638	18.2513	4.60011	39.1421	13.0508	6.69925	25.1044	17.2583	7.34865	96.7435	13.3157
1952	6.77818	20.8459	13.6803	6.83678	12.5895	14.1736	17.217	16.8875	16.2693	8.58204	9.72553	5.88746
1953	110.385	14.0515	15.5431	52.811	22.187	9.77305	39.5475	17.3066	7.02506	68.199	17.4357	23.6266
1954	61.7449	12.9732	7.01766	28.0148	28.8744	1.64123	16.8239	19.9282	4.77525	39.9376	15.9213	19.8205
1955	0	0.73615	0	0	0	0	0	0	0	0	0	0
1956	0	0	2.49289	1.40792	1.25912	68.9606	0	1.18294	29.2557	0	0	11.3656
1957	1.04705	0	8.15046	3.07058	0	40.2013	3.36213	0	31.8704	0	0	7.08625
1958	16.006	0	0	8.35665	0	0	0	0	0	0	0	0
1959	0	0	3.35299	0	0	60.4616	0	0	42.6002	0	0	17.8591
1960	0	0	19.0809	0	4.85801	365.381	0	0	197.649	0	0	72.3092
1961	0	0	7.20335	0	0	0	0	0	0	0	0	0
1962	3.25895	0	4.24821	0	0	43.7451	1.75451	0	45.176	0	0	13.9612
1963	0	0	0	0	0	20.8715	0	0	6.86579	0	0	0
1964	0	0	0	0	0	0.367192	0	0	0	0	0	0
1965	0	0	0	0	0	2.83667	0	0	1.32922	0	0	2.84084
1966	0	0	6.38396	0	0	46.5642	0	0	65.624	0	0	16.7847
1967	18.4462	0.161004	0.261186	20.5455	1.30994	0	24.093	0.987331	0	21.5093	0	0
1968	19.7084	0	2.43299	6.86937	0	0	2.00681	0	0	7.07118	0	0
1969	57.6364	11.0153	5.95918	87.2761	9.74704	13.4148	55.257	14.8139	9.55438	77.512	6.7191	8.68797
1970	54.4451	1.00603	0.326424	48.0696	0.327579	0	55.1192	0.308572	0.349449	30.444	0	0
1971	11.6422	0	1.00157	9.01534	0.503182	0	54.8764	0.947499	0.535759	8.38781	0.34675	0
1972	77.421	1.36866	0.555227	52.4911	0.558103	0	69.9975	0.525377	0	48.1076	0	0
1973	9.02922	0	0	9.40008	0	0	17.1875	0	0	11.5274	0	1.08178
1974	3.476	0	0	3.20825	0	0	5.03595	0	0	2.0781	0	0
1975	1103.54	31.0758	44.2828	1511.12	19.9894	4.64472	1561.83	19.1353	3.36428	1484.23	5.20381	2.62962
1976	0	0	0	0	0	0	0	0	0	0	0	0
1977	429.434	1.54812	1.67519	542.848	0	0	483.329	0	0	286.989	0	0
1978	3.76179	0	0	2.72792	0	0	1.66524	0	0	2.06152	0	0
1979	29.8525	0	0	20.4053	0	0	41.3675	0	0	43.7611	0	0
1980	0	0.0779526	0.379322	0	0.50683	0.487807	0	0.119423	0.135461	0	0.0872707	0.162823
1981	0.0947885	0.451395	0.854197	0	2.6902	2.98162	0.100482	0.461014	1.96103	0.0889713	3.11621	1.4142
1982	1.48299	2.35853	14.8291	1.61449	4.32516	20.919	3.94115	3.61994	19.4488	3.48382	8.61014	29.0565
1983	0	0	0	0	0	0	0	2.43583	0	0	0	0
1984	0	0	2.59211	0	2.64363	6.67455	0	0	0	0	3.65436	10.2724
1985	0	0	0.264629	0	0	0	0	0	0.850081	0	0.548593	1.02376
1986	1.68302	3.71288	4.57749	0.541413	2.89952	4.95743	0.992096	1.59363	3.35396	1.58031	1.83093	2.48485
1987	0.21019	1.66957	0.270845	0.304378	0.543393	1.74164	0.44615	0.511944	0.29001	0.197382	0.748681	2.09576
1988	0	4.94778	2.68161	0	24.6296	17.2634	0	20.4847	2.84596	0	18.917	7.09138
1989	0	8.48518	7.87845	0	10.0001	15.2102	0	24.3763	4.19141	0	33.1463	10.34
1990	0.986569	6.30279	3.83793	0	24.5599	8.23023	0	17.0003	5.45881	0	57.0711	5.00113
1991	4.12509	3.49663	3.90007	2.79035	3.20291	4.10399	4.08878	3.68722	2.65665	7.74948	6.86535	5.49164
1992	0	0.264415	0	0	0.430844	0	1.06029	0	0	2.81242	1.18749	0
1993	15.7179	2.11555	0	11.8012	0	0	28.4948	0	0	12.4195	0	0
1994	193.302	1.98251	0	134.84	1.63074	0	154.151	0	0	316.65	2.25103	0
1995	114.05	6.44147	4.18711	52.2568	0	0	50.1466	7.97662	0	77.3661	1.46956	0
1996	43.4162	86.2883	41.9048	42.9101	23.8219	28.6441	44.2921	53.4553	23.7452	21.8779	47.4777	17.0695
1997	1.09255	2.61936	5.67184	1.6031	10.039	23.7193	2.3399	4.04014	28.7247	7.20741	8.90604	27.7555
[truncated: 2,425 more rows]
