# Supplementary material for: Insights into long noncoding RNAs of naked mole rat (Heterocephalus glaber) and their potential association with cancer resistance
Source: Epigenetics Chromatin. 2016 Nov 10;9:51. doi: 10.1186/s13072-016-0101-5 (PMC5103457; doi:10.1186/s13072-016-0101-5)
Supplement: Supplementary file 4 — Additional file 4: Table S3. Differential expressed lncRNAs identified in naked mole rat (Heterocephalus glaber) genome. [file 13072_2016_101_MOESM4_ESM.xlsx]

## Sheet: Sheet1
Table S3. Differential expressed lncRNAs identified in naked mole rat (Heterocephalus glaber) genome.
lncRNA ID	Start	End	Nearest GeneID	Start	End	Homology in Human genome
2124	4870803	4890425	HGL_H00000376332	4798807	4865605	RNFT2 (Homo_sapiens) ring finger protein, transmembrane 2
3424	940479	975369	HGL_H00000354314	898002	978884	HAO2 (Homo_sapiens) hydroxyacid oxidase 2 (long chain)
287	1907232	1910634	HGL_H00000358558	1914927	1953859	SYT6 (Homo_sapiens) synaptotagmin VI
1342	99306	106872	HGL_N10012123	615801	616268	N/A
3850	1248462	1251234	HGL_H00000267889	1234538	1248721	DISP2 (Homo_sapiens) dispatched homolog 2 (Drosophila)
2223	2589558	2595880	HGL_H00000231509	2120313	2219911	NR3C1 (Homo_sapiens) nuclear receptor subfamily 3, group C, member 1 (glucocorticoid receptor)
3104	8658	22418	NoGeneFoundWithinScaffold	Null	Null	N/A
1577	15978	17883	HGL_H00000286719	5733	35307	PPEF2 (Homo_sapiens) protein phosphatase, EF-hand calcium binding domain 2
3536	207643	210158	HGL_H00000265342	212853	577754	FSTL4 (Homo_sapiens) follistatin-like 4
2114	153554	155876	HGL_H00000261726	270665	358150	CUX2 (Homo_sapiens) cut-like homeobox 2
3400	1450117	1453197	HGL_H00000360683	1308938	1370358	PTPN1 (Homo_sapiens) protein tyrosine phosphatase, non-receptor type 1
1206	337341	339994	HGL_H00000267407	329722	336594	JPH4 (Homo_sapiens) junctophilin 4
1307	311601	316239	HGL_H00000258455	121576	176338	MRPS9 (Homo_sapiens) mitochondrial ribosomal protein S9
3141	382244	384941	HGL_H00000284486	355823	369931	FAM167A (Homo_sapiens) family with sequence similarity 167, member A
3234	116574	119977	HGL_H00000378174	120341	142194	SCUBE3 (Homo_sapiens) signal peptide, CUB domain, EGF-like 3
108	2340504	2345570	HGL_H00000349145	2213281	2380655	MYO16 (Homo_sapiens) myosin XVI
3739	2938876	3009564	HGL_H00000369127-1	3907578	3908759	DNAJA1 (Homo_sapiens) DnaJ (Hsp40) homolog, subfamily A, member 1
2034	784688	822978	HGL_H00000362994	813337	829798	TRAF1 (Homo_sapiens) TNF receptor-associated factor 1
3329	3638025	3641166	HGL_N000004107312	3611174	3611350	N/A
583	374981	377419	HGL_H00000194130	282986	362608	SLC13A1 (Homo_sapiens) solute carrier family 13 (sodium/sulfate symporters), member 1
2955	611853	615179	HGL_H00000351446-1	597334	608554	WDR5 (Homo_sapiens) WD repeat domain 5
4152	53588	58539	HGL_H00000384120	61397	174385	NETO1 (Homo_sapiens) neuropilin (NRP) and tolloid (TLL)-like 1
3320	1049521	1053931	HGL_H00000357422	1064010	1131843	CLVS2 (Homo_sapiens) clavesin 2
3868	397536	399396	HGL_H00000299198	194514	401465	CKB (Homo_sapiens) creatine kinase, brain
1147	68556	71690	HGL_H00000339532-1	125729	126730	THUMPD3 (Homo_sapiens) THUMP domain containing 3
1269	548908	556437	HGL_H00000383623	74539	174295	MLLT4 (Homo_sapiens) myeloid/lymphoid or mixed-lineage leukemia (trithorax homolog, Drosophila); translocated to, 4
3345	184817	233762	HGL_H00000307713	58079	62013	BDKRB2 (Homo_sapiens) bradykinin receptor B2
3854	1161787	1165036	HGL_H00000260404	1149306	1159624	PAK6 (Homo_sapiens) p21 protein (Cdc42/Rac)-activated kinase 6
138	1962699	1966238	HGL_H00000255030	1958916	1959843	CRP (Homo_sapiens) C-reactive protein, pentraxin-related
1299	2088340	2095843	HGL_H00000317980	2100047	2197878	IGSF9B (Homo_sapiens) immunoglobulin superfamily, member 9B
3418	1990087	1998528	HGL_H00000302599	1986138	1987214	FUT9 (Homo_sapiens) fucosyltransferase 9 (alpha (1,3) fucosyltransferase)
3955	129815	134370	HGL_H00000386862	231343	245917	SH3BP4 (Homo_sapiens) SH3-domain binding protein 4
1698	2257061	2261844	HGL_H00000381854	2056200	2152650	TNS3 (Homo_sapiens) tensin 3
4348	131265	135952	HGL_H00000258302	140111	164157	RGS8 (Homo_sapiens) regulator of G-protein signaling 8
3456	38	2848	NoGeneFoundWithinScaffold	Null	Null	N/A
1063	1085649	1086609	HGL_H00000311997	1086239	1096539	NEFH (Homo_sapiens) neurofilament, heavy polypeptide
1977	1622574	1657066	HGL_H00000340292	1753188	1786564	DLK1 (Homo_sapiens) delta-like 1 homolog (Drosophila)
10	5	1461	NoGeneFoundWithinScaffold	Null	Null	N/A
322	254638	262375	HGL_H00000263334	230144	260801	PAX8 (Homo_sapiens) paired box 8
902	1036987	1040070	HGL_H00000302630	1049175	1071515	ONECUT1 (Homo_sapiens) one cut homeobox 1
