# Supplementary material for: Insights into long noncoding RNAs of naked mole rat (Heterocephalus glaber) and their potential association with cancer resistance
Source: Epigenetics Chromatin. 2016 Nov 10;9:51. doi: 10.1186/s13072-016-0101-5 (PMC5103457; doi:10.1186/s13072-016-0101-5)
Supplement: Supplementary file 5 — Additional file 5: Table S4. List of homologous lncRNA groups between human, mouse and naked mole rat. [file 13072_2016_101_MOESM5_ESM.xlsx]

## Sheet: S3
Table S4. List of homologous lncRNA groups between human, mouse and naked mole rat.
Cluster ID	LncRNA ID*
LNC_GRP12:	HUM|ENST00000460739.5	HUM|ENST00000493521.5	HUM|ENST00000626948.2	HUM|ENST00000630482.2	HUM|ENST00000597347.5	HUM|ENST00000594942.5	HUM|ENST00000597828.5
LNC_GRP78:	HUM|ENST00000519077.3	HUM|ENST00000521091.6	HUM|ENST00000540687.5	HUM|ENST00000566220.1	HUM|ENST00000569149.1	HUM|ENST00000602393.1	HUM|ENST00000602847.1	HUM|ENST00000598867.1	HUM|ENST00000628211.2	HUM|ENST00000498731.5	HUM|ENST00000466034.5	HUM|ENST00000477928.1	HUM|ENST00000492337.5	HUM|ENST00000593549.5	HUM|ENST00000600386.5	HUM|ENST00000600801.5	HUM|ENST00000626299.2	HUM|ENST00000626619.2	HUM|ENST00000627738.1	HUM|ENST00000628496.2	HUM|ENST00000629112.2	HUM|ENST00000629552.2	HUM|ENST00000629781.2	HUM|ENST00000491282.5	HUM|ENST00000490005.1	HUM|ENST00000596250.5	HUM|ENST00000598474.3	HUM|ENST00000600962.5	HUM|ENST00000485035.1	HUM|ENST00000625581.2	HUM|ENST00000469278.5	HUM|ENST00000616401.1	HUM|ENST00000476125.5	HUM|ENST00000628347.1	HUM|ENST00000476964.5	HUM|ENST00000498226.5	HUM|ENST00000626802.2	HUM|ENST00000595084.2	HUM|ENST00000595287.1	HUM|ENST00000597651.5	HUM|ENST00000627501.2	HUM|ENST00000627530.2	HUM|ENST00000628343.2	HUM|ENST00000629830.2	HUM|ENST00000630887.2	HUM|ENST00000600778.3	HUM|ENST00000630553.1	HUM|ENST00000629273.2	HUM|ENST00000631025.2
LNC_GRP175:	HUM|ENST00000479766.1	HUM|ENST00000520360.5	HUM|ENST00000522674.1	HUM|ENST00000522863.1	HUM|ENST00000520395.1	MUS|ENSMUST00000134512.6	MUS|ENSMUST00000137729.1	HUM|ENST00000602971.1	HUM|ENST00000563812.1	MUS|ENSMUST00000132077.2	MUS|ENSMUST00000144852.1	MUS|ENSMUST00000153313.7	NMR|1765	NMR|3649	NMR|3651	NMR|3648	NMR|3650	NMR|3652	NMR|3653	NMR|3654
LNC_GRP281:	HUM|ENST00000604062.5	HUM|ENST00000605526.5	MUS|ENSMUST00000135115.6	MUS|ENSMUST00000148326.6	MUS|ENSMUST00000149098.6	MUS|ENSMUST00000181635.6	MUS|ENSMUST00000141922.6	MUS|ENSMUST00000141850.1	MUS|ENSMUST00000147174.2	MUS|ENSMUST00000154027.2	MUS|ENSMUST00000156515.7	NMR|277
LNC_GRP386:	HUM|ENST00000412060.1	HUM|ENST00000432473.1	HUM|ENST00000424852.1	MUS|ENSMUST00000181049.1	MUS|ENSMUST00000188623.1	MUS|ENSMUST00000186748.1	NMR|3972	MUS|ENSMUST00000154085.1	NMR|1022
LNC_GRP389:	HUM|ENST00000414769.1	HUM|ENST00000440570.5	MUS|ENSMUST00000185939.1	MUS|ENSMUST00000186426.1	MUS|ENSMUST00000191072.1	NMR|1802	NMR|1803
LNC_GRP417:	MUS|ENSMUST00000186436.1	MUS|ENSMUST00000186786.1	NMR|3632	NMR|3633	NMR|3634	NMR|3635	HUM|ENST00000420509.1
LNC_GRP973:	HUM|ENST00000531347.1	HUM|ENST00000533327.1	MUS|ENSMUST00000188029.1	NMR|4271
LNC_GRP992:	HUM|ENST00000603284.1	HUM|ENST00000603837.1	MUS|ENSMUST00000184429.1	NMR|4154
LNC_GRP1057:	NMR|2018	NMR|2494	HUM|ENST00000612252.1	MUS|ENSMUST00000185441.1
LNC_GRP2460:	HUM|ENST00000560415.1	MUS|ENSMUST00000149978.1	NMR|3855
* HUM means human; MUS represents mouse; NMR indicates naked mole rate.
[truncated: 25 more columns]
