# Supplementary material for: Insights into long noncoding RNAs of naked mole rat (Heterocephalus glaber) and their potential association with cancer resistance
Source: Epigenetics Chromatin. 2016 Nov 10;9:51. doi: 10.1186/s13072-016-0101-5 (PMC5103457; doi:10.1186/s13072-016-0101-5)
Supplement: Supplementary file 6 — Additional file 6: Table S5. List of NMR lncRNAs that intensively coexpressed with five NMR-HCRLs. [file 13072_2016_101_MOESM6_ESM.xlsx]

## Sheet: S4
Table S5. List of NMR lncRNAs that intensively coexpressed with five NMR-HCRLs.
lncRNA	mRNA	coefficient*	p-value
4068	RELT	0.907	0
4068	ITGB1BP3	0.92	0
4068	MT3	0.913	0
4068	RASL10A	0.944	0
4068	CERK	0.907	0
4068	CNIH	0.902	0
4068	PDYN	0.909	0
4068	SLC1A6	0.944	0
4068	OPRD1	0.931	0
4068	PIWIL1	0.929	0
4068	HAPLN2	0.908	0
4068	TSPAN11	0.913	0
4068	CCNE1	0.901	0
4068	SLC1A3	0.907	0
4068	KCNC1	0.944	0
4068	VWDE	0.906	0
4068	FADS3	0.914	0
4068	TCTEX1D1	0.932	0
4068	HK2	0.907	0
4068	TEKT4	0.932	0
4068	SCARA3	0.929	0
4068	PCSK1	0.907	0
4068	TRHR	0.924	0
4068	ODF3L2	0.904	0
4068	ZDHHC22	0.976	0
4068	FBXL16	0.948	0
4068	PPP1R9B	0.907	0
4068	ATP13A2	0.914	0
4068	OR8B8	0.916	0
4068	SCRT1	0.932	0
4068	ZNF385A	0.929	0
4068	GAD1	0.932	0
4068	DYRK3	0.907	0
4068	SYT2	0.917	0
4068	PRLHR	0.932	0
4068	BHLHE23	0.944	0
4068	RCC2	0.907	0
4068	CA6	0.912	0
4068	KCNAB2	0.914	0
4068	GUCY1B2	0.968	0
4068	CPNE9	0.907	0
4068	RNF123	0.914	0
4068	BHLHA9	0.937	0
4068	KCNC2	0.932	0
4068	CCK	0.916	0
4068	MKL1	0.907	0
4068	CHST8	0.916	0
4068	ELMO1	0.907	0
4068	PEX5L	0.923	0
4068	D17H6S56E-3	0.96	0
4068	4930428D18Rik	0.924	0
4068	G6b	0.976	0
3653	GTPBP8	0.916	0
3653	ZNF709	0.951	0
172	CACNG3	0.941	0
172	DLX6	0.99	0
172	TFAP2D	0.97	0
172	BEST2	0.931	0
172	BIRC7	0.97	0
172	PROKR2	0.909	0
172	XKR7	0.97	0
172	CBLN1	0.941	0
172	RP1	0.921	0
172	CPA4	0.909	0
172	IBSP	0.99	0
172	B3GAT2	0.911	0
172	CDH9	0.97	0
172	TBPL2	0.937	0
172	OR1E2	0.909	0
172	NMBR	0.9	0
172	CHRND	0.928	0
172	GYPC	0.919	0
172	SIX3	0.909	0
172	MSTN	0.97	0
172	BARHL1	0.97	0
172	CDH10	0.928	0
172	KRT24	0.95	0
172	C13orf39	0.96	0
172	ZIC5	0.97	0
172	FAM181A	0.941	0
172	POU4F2	0.97	0
172	OTX1	0.97	0
172	FEZF2	0.97	0
172	FAM81B	0.99	0
172	GPR26	0.95	0
172	KCNS2	0.901	0
172	ZIC3	1	0
172	HTR5A	0.911	0
172	CHRNB3	0.931	0
172	GJD2	0.97	0
172	WNT1	0.931	0
172	NTN3	0.909	0
172	LMX1A	0.97	0
172	NEUROD1	0.97	0
172	TLX3	0.941	0
172	NEUROD6	0.928	0
172	GBX1	0.99	0
172	GPR101	0.941	0
172	TMPRSS5	0.931	0
172	C16orf45	0.909	0
172	C8orf46	0.931	0
172	OTP	0.97	0
172	HSPB3	0.911	0
172	OR7G2	0.99	0
172	NEUROD2	0.931	0
172	UTP23	0.931	0
172	VWC2L	0.97	0
172	KCNK10	0.937	0
172	OR8S1	0.96	0
172	ABCD2	0.911	0
172	TMEM196	0.97	0
172	FGF5	0.928	0
172	TTC9B	0.96	0
172	WDR69	0.909	0
172	HEPHL1	0.928	0
172	RPRM	0.96	0
172	GSX2	1	0
172	NEU4	0.931	0
172	RIT2	1	0
172	SOX2	0.928	0
172	MAB21L2	0.9	0
172	PGR	0.911	0
172	CLVS1	0.97	0
172	NOG	0.9	0
172	KCNH8	0.928	0
172	KRT36	0.901	0
172	FAM187A	0.96	0
172	KCTD16	0.937	0
172	CCDC60	0.931	0
172	CHAT	0.911	0
172	OVOL1	0.99	0
172	C7orf16	0.931	0
172	CA10	0.9	0
172	ABCA9	0.99	0
172	OTX2	1	0
172	BSX	0.99	0
172	LIN28B	0.928	0
172	TMEM215	0.901	0
172	LRFN2	0.9	0
172	CALCB	0.909	0
172	FAM163B	0.931	0
172	OR14A16	0.911	0
172	C4orf22	0.941	0
172	C12orf12	0.901	0
172	GRIP1	0.9	0
172	MIR3187	0.96	0
172	DCAF12L2	0.909	0
172	C17orf97	0.909	0
172	DLX1	0.97	0
172	GNG4	0.911	0
172	H3F3A	0.96	0
172	GPATCH4	0.97	0
172	C1orf61	0.97	0
172	C10orf92	0.97	0
172	THEM4	0.931	0
172	NR2E1	0.911	0
172	VAX1	0.931	0
172	NHLH2	0.941	0
172	BCAS2	0.941	0
172	C1orf88	0.9	0
172	NPBWR2	0.931	0
172	LBX1	0.97	0
172	BARHL2	0.931	0
172	HCRTR2	0.97	0
172	MC3R	0.99	0
172	TCTE1	0.931	0
172	HTR2C	0.911	0
172	DMBX1	0.99	0
172	LRIT1	0.99	0
172	TCTEX1D4	0.99	0
172	CXorf41	0.99	0
172	DACH2	0.96	0
172	SLC18A3	0.96	0
172	ZIC2	0.909	0
172	RBM3	0.911	0
172	KLF9	0.99	0
172	NKX2-2	0.99	0
172	POU4F1	0.941	0
172	SLC39A12	0.941	0
172	HES3	0.931	0
172	SCGN	0.97	0
172	NDP	0.928	0
172	MMEL1	0.97	0
172	ARX	0.98	0
172	PAX6	0.909	0
172	KCTD4	0.95	0
172	SKOR1	0.9	0
172	AVP	0.911	0
172	GPR139	0.909	0
172	RNF17	0.96	0
172	CHRM5	0.97	0
172	TBR1	0.97	0
172	GPR149	0.99	0
172	PAX3	0.9	0
172	FAM19A4	0.909	0
172	NDST3	1	0
172	CPLX3	0.909	0
172	OR5D18	0.96	0
172	C5orf49	0.9	0
172	GABRA5	0.909	0
172	SIAH3	0.99	0
172	TTC34	0.95	0
172	NRG3	0.9	0
172	GALNTL6	0.909	0
172	ASB18	0.97	0
172	CAPS2	0.9	0
172	OR7E24	0.96	0
172	GLRA2	0.937	0
172	ZBBX	0.95	0
172	MFRP	0.931	0
172	CNTD2	0.99	0
172	KCNMB2	0.96	0
172	ZIC4	0.96	0
172	ANKRD34C	0.911	0
172	CTXN2	0.931	0
172	C15orf26	0.95	0
172	FEZF1	0.97	0
172	TRIM67	0.937	0
172	TXNRD3	0.9	0
172	PHYHIP	0.941	0
172	SCG5	0.928	0
172	DRD3	0.941	0
172	1700008O03Rik	0.941	0
172	2410075B13Rik	0.921	0
172	Gm1568	0.931	0
172	4930404A10Rik	0.97	0
172	1700086L19Rik	0.941	0
172	Grm2	0.96	0
172	Hhla1	0.911	0
172	Gm16532	0.98	0
172	Ankrd42	0.95	0
1169	TFAP2D	0.937	0
1169	BEST2	0.909	0
1169	SLC32A1	0.922	0
1169	RP1	0.909	0
1169	DLX5	0.924	0
1169	IBSP	0.928	0
1169	B3GAT2	0.9	0
1169	SLC6A7	0.906	0
1169	CDH9	0.909	0
1169	KIAA1045	0.916	0
1169	RAB9B	0.949	0
1169	OR1E2	1	0
1169	SIX3	0.974	0
1169	MSTN	0.937	0
1169	KRT24	0.928	0
1169	C13orf39	0.928	0
1169	RNF165	0.949	0
1169	IGLON5	0.922	0
1169	2016-03-04	0.916	0
1169	GRIN2B	0.905	0
1169	CCDC83	0.939	0
1169	POU4F2	0.937	0
1169	TMEM178	0.922	0
1169	OTX1	0.909	0
1169	FEZF2	0.909	0
1169	FAM81B	0.9	0
1169	GPR26	0.928	0
1169	ZIC3	0.909	0
1169	HTR5A	0.939	0
1169	GJD2	0.937	0
1169	WDR63	0.957	0
1169	LMX1A	0.909	0
1169	EN1	0.916	0
1169	NGB	0.932	0
1169	OTP	0.937	0
1169	OR7G2	0.928	0
1169	NEUROD2	0.909	0
1169	SNAP25	0.907	0
1169	B3GAT1	0.924	0
1169	VWC2L	0.909	0
1169	TTC9B	0.928	0
1169	RPRM	0.928	0
1169	GSX2	0.909	0
1169	NEU4	0.909	0
1169	RIT2	0.909	0
1169	VN1R1	0.974	0
1169	CLVS1	0.909	0
1169	KCNB2	0.913	0
1169	FAM187A	0.928	0
1169	OVOL1	0.928	0
1169	MAPT	0.913	0
1169	DMP1	0.922	0
1169	BEND4	0.905	0
1169	OTX2	0.909	0
1169	GRM8	0.905	0
1169	BSX	0.9	0
1169	CA7	0.922	0
1169	EBF3	0.913	0
1169	GABRA2	0.906	0
1169	MUM1L1	0.905	0
1169	GRIP1	0.991	0
1169	MIR3187	0.928	0
1169	DLX1	0.937	0
1169	GNG4	0.9	0
1169	C1orf61	0.909	0
1169	C10orf92	0.919	0
1169	NKX6-2	0.949	0
1169	NR2E1	0.9	0
1169	LBX1	0.909	0
1169	HCRTR2	0.937	0
1169	DMBX1	0.928	0
1169	LRIT1	0.928	0
1169	TCTEX1D4	0.928	0
1169	CXorf41	0.9	0
1169	RIMS4	0.932	0
1169	GRIK3	0.905	0
1169	DACH2	0.928	0
1169	RBM3	0.9	0
1169	KLF9	0.9	0
1169	NKX2-2	0.928	0
1169	SCGN	0.909	0
1169	MMEL1	0.909	0
1169	SPZ1	0.939	0
1169	SLCO1C1	0.907	0
1169	CHRM5	0.909	0
1169	TBR1	0.909	0
1169	GPR149	0.9	0
1169	NDST3	0.909	0
1169	SOCS5	0.93	0
1169	OR5D18	0.928	0
1169	EMID2	0.916	0
1169	C6orf103	0.913	0
1169	C5orf49	0.991	0
1169	SIAH3	0.928	0
1169	SMC1B	0.916	0
1169	RAD21L1	0.922	0
1169	ASB18	0.909	0
1169	OR7E24	0.928	0
1169	ZBBX	0.928	0
1169	FAM123C	0.965	0
1169	CNTD2	0.928	0
1169	KCNMB2	0.928	0
1169	FEZF1	0.937	0
1169	RPH3A	0.907	0
1169	Pdzd7	0.913	0
1169	4932411E22Rik	0.916	0
1169	2410075B13Rik	0.909	0
1169	Gm1568	0.909	0
1169	4930404A10Rik	0.909	0
1169	Grm2	0.928	0
1169	Ankrd42	0.928	0
4068	PRKAB1	-0.907	0
4068	PTGR2	-0.907	0
4068	AP1AR	-0.907	0
4068	NUDT6	-0.937	0
4068	TBCA	-0.907	0
4068	TNPO1	-0.914	0
4068	APOOL	-0.914	0
4068	AK3	-0.908	0
4068	PRKAR2A	-0.903	0
4068	C9orf68	-0.907	0
4068	MME	-0.907	0
3653	FASTK	-0.923	0
* > 0 means positive correlation, while < 0 represents negative correlation.
