# Supplementary material for: Insights into long noncoding RNAs of naked mole rat (Heterocephalus glaber) and their potential association with cancer resistance
Source: Epigenetics Chromatin. 2016 Nov 10;9:51. doi: 10.1186/s13072-016-0101-5 (PMC5103457; doi:10.1186/s13072-016-0101-5)
Supplement: Supplementary file 7 — Additional file 7: Table S6. Functional enrichment of PCGs that intensively coexpressed with five NMR-HCRLs. [file 13072_2016_101_MOESM7_ESM.xlsx]

## Sheet: S4.5
Table S6. Functional enrichment of PCGs that intensively coexpressed with five NMR-HCRLs.
Accession	Description	# Genes	# CEGs	# Overlap	P-value	BH corr.	Bonferroni corr.
GO-Biological Processes
GO:0048852	diencephalon morphogenesis	3	271	3	0	0	0
GO:0021797	forebrain anterior/posterior pattern specification	6	271	5	0	0	0
GO:0007268	synaptic transmission	388	271	32	0	0	0
GO:0030901	midbrain development	30	271	7	0	0	0
GO:0001662	behavioral fear response	23	271	6	0	0	0
GO:0021542	dentate gyrus development	15	271	5	0	0	0
GO:0045665	negative regulation of neuron differentiation	47	271	7	0	0	0
GO:0001764	neuron migration	104	271	9	0	0	0
GO:0007200	phospholipase C-activating G-protein coupled receptor signaling pathway	38	271	6	0	0	0
GO:0048665	neuron fate specification	13	271	4	0	0	0
GO:0045666	positive regulation of neuron differentiation	66	271	7	0	0	0
GO:0045944	positive regulation of transcription from RNA polymerase II promoter	711	271	21	0	0	0
GO:0045893	positive regulation of transcription, DNA-templated	488	271	17	0	0	0
GO:0051091	positive regulation of sequence-specific DNA binding transcription factor activity	76	271	7	0	0	0
GO:0007269	neurotransmitter secretion	52	271	6	0	0	0
GO:0042472	inner ear morphogenesis	58	271	6	0	0	0.001
GO:0042391	regulation of membrane potential	62	271	6	0	0	0.001
GO:0021527	spinal cord association neuron differentiation	14	271	3	0	0	0.004
GO:0001508	regulation of action potential	15	271	3	0	0	0.005
GO:0023019	signal transduction involved in regulation of gene expression	17	271	3	0	0	0.009
GO:0030514	negative regulation of BMP signaling pathway	35	271	4	0	0	0.01
GO:0030902	hindbrain development	18	271	3	0	0	0.012
GO:0002052	positive regulation of neuroblast proliferation	18	271	3	0	0	0.012
GO:0007218	neuropeptide signaling pathway	92	271	6	0	0	0.012
GO:0007420	brain development	169	271	8	0	0	0.014
GO:0048663	neuron fate commitment	19	271	3	0	0	0.015
GO:0007411	axon guidance	319	271	11	0	0	0.019
GO:0007626	locomotory behavior	71	271	5	0	0	0.027
GO:0007601	visual perception	188	271	8	0	0	0.031
GO:0021983	pituitary gland development	26	271	3	0	0	0.055
GO:0007605	sensory perception of sound	117	271	6	0	0	0.057
GO:0000122	negative regulation of transcription from RNA polymerase II promoter	547	271	14	0	0	0.071
GO:0009611	response to wounding	53	271	4	0	0	0.074
GO:0007631	feeding behavior	31	271	3	0	0.001	0.113
GO:0016358	dendrite development	32	271	3	0	0.001	0.128
GO:0007399	nervous system development	280	271	9	0	0.001	0.136
GO:0006351	transcription, DNA-templated	1791	271	30	0	0.001	0.138
GO:0035019	somatic stem cell maintenance	34	271	3	0	0.001	0.163
GO:0009953	dorsal/ventral pattern formation	35	271	3	0	0.001	0.182
GO:0035176	social behavior	35	271	3	0	0.001	0.182
GO:0001843	neural tube closure	65	271	4	0	0.001	0.197
GO:0007186	G-protein coupled receptor signaling pathway	299	271	9	0	0.001	0.23
GO:0051260	protein homooligomerization	151	271	6	0	0.001	0.277
GO:0031018	endocrine pancreas development	40	271	3	0	0.001	0.308
GO:0007187	G-protein coupled receptor signaling pathway, coupled to cyclic nucleotide second messenger	40	271	3	0	0.001	0.308
GO:0007417	central nervous system development	110	271	5	0	0.001	0.311
GO:0050885	neuromuscular process controlling balance	43	271	3	0.001	0.002	0.407
GO:0045471	response to ethanol	78	271	4	0.001	0.002	0.46
GO:0050796	regulation of insulin secretion	79	271	4	0.001	0.002	0.488
GO:0007517	muscle organ development	91	271	4	0.001	0.003	0.926
GO:0001649	osteoblast differentiation	56	271	3	0.001	0.004	1
GO:0050679	positive regulation of epithelial cell proliferation	56	271	3	0.001	0.004	1
GO:0030900	forebrain development	56	271	3	0.001	0.004	1
GO:0043524	negative regulation of neuron apoptotic process	100	271	4	0.002	0.004	1
GO:0006112	energy reserve metabolic process	100	271	4	0.002	0.004	1
GO:0055085	transmembrane transport	514	271	11	0.002	0.004	1
GO:0007608	sensory perception of smell	61	271	3	0.002	0.004	1
GO:0060021	palate development	63	271	3	0.002	0.005	1
GO:0006810	transport	291	271	7	0.004	0.007	1
GO:0006874	cellular calcium ion homeostasis	76	271	3	0.004	0.007	1
GO:0006486	protein glycosylation	76	271	3	0.004	0.007	1
GO:0006813	potassium ion transport	79	271	3	0.005	0.008	1
GO:0007267	cell-cell signaling	240	271	6	0.005	0.008	1
GO:0001501	skeletal system development	127	271	4	0.005	0.008	1
GO:0030182	neuron differentiation	85	271	3	0.006	0.01	1
GO:0009952	anterior/posterior pattern specification	86	271	3	0.006	0.01	1
GO:0016567	protein ubiquitination	263	271	6	0.008	0.012	1
GO-Celluar Components
GO:0005886	plasma membrane	3524	271	71	0	0	0
GO:0030054	cell junction	379	271	19	0	0	0
GO:0045211	postsynaptic membrane	187	271	13	0	0	0
GO:0030425	dendrite	213	271	12	0	0	0
GO:0005887	integral component of plasma membrane	1055	271	24	0	0	0.001
GO:0043204	perikaryon	43	271	4	0	0	0.005
GO:0008076	voltage-gated potassium channel complex	71	271	5	0	0	0.005
GO:0005634	nucleus	4960	271	67	0	0.001	0.006
GO:0034707	chloride channel complex	49	271	4	0	0.001	0.009
GO:0043005	neuron projection	145	271	6	0	0.002	0.039
GO:0030424	axon	156	271	6	0	0.003	0.06
GO:0005667	transcription factor complex	215	271	7	0.001	0.003	0.083
GO:0016021	integral component of membrane	3922	271	51	0.001	0.005	0.132
GO:0000790	nuclear chromatin	90	271	4	0.001	0.005	0.158
GO:0008021	synaptic vesicle	63	271	3	0.002	0.007	0.308
GO:0030426	growth cone	82	271	3	0.005	0.014	0.797
GO:0045202	synapse	133	271	4	0.006	0.015	0.858
GO-Molecular Function
GO:0003700	sequence-specific DNA binding transcription factor activity	898	271	30	0	0	0
GO:0000976	transcription regulatory region sequence-specific DNA binding	56	271	8	0	0	0
GO:0043565	sequence-specific DNA binding	493	271	20	0	0	0
GO:0001077	RNA polymerase II core promoter proximal region sequence-specific DNA binding transcription factor activity involved in positive regulation of transcription	73	271	8	0	0	0
GO:0008188	neuropeptide receptor activity	14	271	4	0	0	0
GO:0008066	glutamate receptor activity	11	271	3	0	0	0
GO:0005251	delayed rectifier potassium channel activity	36	271	4	0	0	0.003
GO:0071837	HMG box domain binding	18	271	3	0	0	0.004
GO:0000978	RNA polymerase II core promoter proximal region sequence-specific DNA binding	37	271	4	0	0	0.004
GO:0005184	neuropeptide hormone activity	21	271	3	0	0	0.007
GO:0046983	protein dimerization activity	141	271	7	0	0	0.008
GO:0001078	RNA polymerase II core promoter proximal region sequence-specific DNA binding transcription factor activity involved in negative regulation of transcription	32	271	3	0	0.001	0.038
GO:0005249	voltage-gated potassium channel activity	41	271	3	0	0.002	0.1
GO:0005254	chloride channel activity	48	271	3	0.001	0.002	0.183
GO:0000981	sequence-specific DNA binding RNA polymerase II transcription factor activity	53	271	3	0.001	0.003	0.267
GO:0008144	drug binding	56	271	3	0.001	0.004	0.328
GO:0003682	chromatin binding	330	271	8	0.002	0.005	0.558
GO:0005215	transporter activity	164	271	5	0.003	0.007	0.72
GO:0004930	G-protein coupled receptor activity	638	271	12	0.004	0.008	0.888
GO:0008270	zinc ion binding	1205	271	19	0.004	0.008	0.951
GO:0003677	DNA binding	1644	271	24	0.004	0.008	1
GO:0003705	RNA polymerase II distal enhancer sequence-specific DNA binding transcription factor activity	86	271	3	0.006	0.012	1
KEGG pathways
hsa04080	Neuroactive Ligand Receptor Interaction	272	271	20	0	0	0
hsa04950	Maturity Onset Diabetes Of The Young	25	271	3	0	0.001	0.004
hsa00534	Glycosaminoglycan Biosynthesis Heparan Sulfate	26	271	3	0	0.001	0.004
