# Supplementary material for: Insights into long noncoding RNAs of naked mole rat (Heterocephalus glaber) and their potential association with cancer resistance
Source: Epigenetics Chromatin. 2016 Nov 10;9:51. doi: 10.1186/s13072-016-0101-5 (PMC5103457; doi:10.1186/s13072-016-0101-5)
Supplement: Supplementary file 8 — Additional file 8: Table S7. List of potential tumor-suppressor genes of NMR genome (PTSGs-NMR). [file 13072_2016_101_MOESM8_ESM.xlsx]

## Sheet: Sheet1
Table S7: List of PTSGs-NMR
No.	PTSGs-NMR
1	PRKCB
2	CNOT3
3	LHX6
4	DAB2IP
5	CNN1
6	PLCE1
7	PLCE1
8	PTPN12
9	TNFAIP8L2
10	SELENBP1
11	SAA1
12	MYH9
13	TSG101
14	DPP4
15	HPGD
16	VIM
17	ABCG2
18	ABCG2
19	ABCG2
20	ABCG2
21	TET2
22	PLA2G2A
23	PEBP1
24	RASAL1
25	ALDH1A2
26	RITA1
27	EEF1A1
28	SH2B3
29	PTPN11
30	KLF4
31	DLG1
32	SRGAP3
33	EEF1A1
34	DDX3X
35	EEF1A1
36	ERBB4
37	CPNE7
38	EEF1A1
39	MAP4K1
40	ZFP82
41	ZFP82
42	SIRT2
43	IGF1
44	SERPINI2
45	CTNND1
46	LSAMP
47	RAB25
48	MSH2
49	LIFR
50	DAB2
51	UCHL1
52	DLC1
53	CLDN23
54	DLC1
55	CDCP1
56	NR2C2
57	SFN
58	H2AFX
59	PPP3CC
60	MTUS1
61	EPB41
62	PHACTR4
63	PDCD5
64	EI24
65	PCDH9
66	PPARG
67	AJAP1
68	TP73
69	EYA4
70	LIMA1
71	PRKAA2
72	MAL
73	ZFP82
74	SEC14L2
75	RASL10A
76	SEC14L2
77	CHEK2
78	KDM3A
79	RNF111
80	LHX6
81	PCDH17
82	RBP1
83	ZIC1
84	HIVEP3
85	PTPRD
86	AIMP1
87	HDAC3
88	SPRY4
89	CDK2
90	CYGB
91	HTATIP2
92	HSP90B1
93	RAB25
94	CAV1
95	FOXP1
96	RASSF3
97	FAT1
98	PTCH2
99	SYNPO2
100	ALDH1A2
101	SYNM
102	SHISA3
103	ALDH1A2
104	ANXA1
105	EXT2
106	PAX5
107	IRF1
108	CIZ1
109	CDC73
110	TGFBR3
111	CMTM5
112	IRF1
113	TSC1
114	YAP1
115	HIPK2
116	BRINP1
117	DLEC1
118	PLCD1
119	WNT5A
120	IL17RD
121	FLT3
122	RASL11A
123	USP12
124	ARF1
125	ACVR1C
126	NR4A1
127	USP12
128	ROR2
129	GSK3B
130	NR1I2
131	CSMD1
132	CSMD1
133	WISP3
134	SIRT3
135	LZTS1
136	HECA
137	NDRG4
138	RBM6
139	NR0B2
140	ARID1A
141	SFN
142	RPS6KA2
143	EXTL1
144	ABI2
145	KLF6
146	HNF4A
147	ACHE
148	EPHB4
149	FLNA
150	SOCS3
151	FXN
152	EPHA3
153	ARL6IP5
154	SHQ1
155	NUP98
156	CYLD
157	NOTCH2
158	IDH1
159	EEF1A1
160	DAPK1
161	SCRIB
162	BRF1
163	CDK2AP1
164	PPP1CA
165	HCAR2
166	LRP1B
167	EPHB6
168	CUX1
169	EPHA3
170	TSPAN13
171	DOK1
172	HTRA2
173	MOB1B
174	ETS2
175	USP33
176	DNAJB1
177	ACY1
178	GSN
179	CAT
180	PHC3
181	YPEL3
182	LRIG3
183	WIF1
184	UHRF2
185	FBXO32
186	ZHX2
187	GANAB
188	AHNAK
189	FBXO25
190	EXTL2
191	ST13
192	NEDD4L
193	PAIP2
194	SALL4
195	PTPN1
196	NFATC2
197	PRKAR1A
198	ING1
199	ATR
200	PAIP2
201	CTNNA2
202	MZB1
203	VSNL1
204	CXCR2
205	CTDSPL
206	AHCYL1
207	EEF1A1
208	CIC
209	TGFB1
210	ERF
211	HOMER2
212	WHSC1L1
213	RBBP7
214	NDST4
215	RECK
216	STAT3
217	KRT19
218	KRT19
219	ADAMTS9
220	CHUK
221	RHOA
222	LRIG1
223	MAPK10
224	RASSF3
225	CD44
226	TFAP2A
227	TCF4
228	RCHY1
229	TAGLN
230	CREBBP
231	SLX4
232	EPB41L3
233	BLM
234	ZIC1
235	ARID2
236	ATMIN
237	RPA1
238	CADM2
239	CPNE7
240	SLC9A3R1
241	MAP2K4
242	EEF1A1
243	DCC
244	PANX2
245	NEDD4
246	SIK1
247	PKNOX1
248	HSPD1
249	PIN1
250	DNMT1
251	PTPRC
252	BTG2
253	HDAC1
254	EFNA5
255	PPP2R2C
256	FOXA1
257	ZDHHC2
258	CFTR
259	ST7
260	IKZF1
261	SFRP4
262	GJA1
263	RPS6KA2
264	PGRMC2
265	NPM1
266	SLIT2
267	DICER1
268	LITAF
269	ANGPTL4
270	RAB25
271	RASSF2
272	TGM3
273	TREX2
274	EXTL3
275	SUZ12
276	EED
277	CDKN1A
278	HIPK2
279	ZBTB4
280	CLDN1
281	MYH9
282	SOX15
283	DLG1
284	TP53
285	CSMD1
286	VSNL1
287	RBBP7
288	WDR11
289	EEF1A1
290	DNMT3A
291	FAT4
292	PPP2R5C
293	BCR
294	TCHP
295	SMARCB1
296	ALOX15
297	BCL6B
298	JDP2
299	ESRRB
300	NOTCH1
301	DLG1
302	IDH1
303	PLA2G16
304	SCYL1
305	PLCB3
306	BATF2
307	MUS81
308	PLA2G16
309	KAT5
310	PTCH1
311	FBP1
312	MEN1
313	FBP1
314	NDST4
315	ING2
316	SIRT4
317	NPAS2
318	PDCD5
319	E2F3
320	ZBTB16
321	GNB2L1
322	RND3
323	HIRA
324	CADM4
325	KL
326	PDS5B
327	SIRT1
328	CCAR1
329	NNAT
330	RBL1
331	NDRG1
332	BLCAP
333	EBF3
334	DMD
335	ABI2
336	RPL5
337	ZBTB7C
338	SMAD2
339	ZDHHC2
340	EYA4
341	S100A11
342	IRF3
343	RTN4
344	SPTBN1
345	GPC5
346	MYBBP1A
347	EAF2
348	FOXO1
349	TGFBR2
350	RBMS3
351	ACVR1C
352	DDX3X
353	RHOBTB2
354	DOK2
355	CCAR2
356	PPP3CC
357	PIWIL2
358	EEF1A1
359	SPRY2
360	DUSP26
361	TRIM13
362	CDKN2B
363	CDKN2A
364	MTAP
365	EGR1
366	APC
367	KDM3B
368	MCC
369	BTG3
370	RPL5
371	BAX
372	FAM188A
373	KDM8
374	ZMYND11
375	LIN9
376	CNDP2
377	CYB5A
378	EEF1E1
379	DSP
380	MYH9
381	TMPRSS6
382	SFN
383	HNF4A
384	STARD13
385	CDK2
386	MYO1A
387	GLS2
388	ITGA7
389	AMH
390	APAF1
391	TXNIP
392	TRIM3
393	ILK
394	SFN
395	STK10
396	DUSP1
397	RAB7A
398	SOD2
399	IGF2R
400	MAP3K4
401	GSN
402	ONECUT1
403	CXXC5
404	SMYD4
405	PAFAH1B1
406	DPH1
407	PTPRT
408	DFNA5
409	ESR2
410	MAX
411	PPP2R5C
412	SH3GLB1
413	CBX5
414	AHCYL1
415	CMTM3
416	RBBP7
417	STRADA
418	CHD1
419	UNC5D
420	EZH1
421	RBBP7
422	WHSC1L1
423	ADAMTS18
424	RNASEL
425	ARF1
426	ARF1
427	GLI1
428	CDK6
429	CTDSPL
430	HEPACAM
431	CASC1
432	SFN
433	WNT11
434	RNASET2
435	EDNRB
436	CUL1
437	HOMER2
438	FBXO31
439	AIMP2
440	BMP4
441	LRRC3B
442	PPP2R2C
443	RB1
444	RPL10
445	AKR1B1
446	THRB
447	NDRG2
448	SALL2
449	WFDC1
450	CDH13
451	OSGIN1
452	EGLN3
453	SFN
454	TBL2
455	RNF180
456	GBP1
457	GBP1
458	GLS2
459	STAT1
460	MYO18B
461	BIN1
462	EYA4
463	CLDN1
464	AXIN2
465	PHLPP1
466	SERPINB5
467	H2AFX
468	H2AFX
469	PFN1
470	LRRC4
471	AHCYL1
472	FLNA
473	IRF5
474	SLC39A1
475	SH3GLB1
476	POU2F3
477	CBL
478	TAGLN
479	ARHGEF12
480	HSPD1
481	BARD1
482	RUNX3
483	E2F2
484	RPL11
485	ALPL
486	EPHB2
487	TCEB3
488	CUL2
489	CREM
490	RINT1
491	ARMC10
492	NAPEPLD
493	MAD1L1
494	ITGA5
495	RARB
496	CBX5
497	PRKCB
498	NINJ1
499	RBM4
500	TGFBR2
501	PDLIM4
502	SIRT1
503	ZFP36
504	IRF8
505	BANP
506	GPC3
507	PHF6
508	CCNC
509	2016-09-04
510	DCDC2
511	ZNF382
512	PCDH10
513	PHC3
514	PDCD4
515	MXI1
516	DCLRE1A
517	TCF7L2
518	DUSP5
519	AFAP1L2
520	KDM6A
521	YPEL3
522	SCRIB
523	GJB2
524	EPHB2
525	FH
526	PDCD5
527	SHPRH
528	PLAGL1
529	CDO1
530	CYLD
531	ARF1
532	PRKAR1A
533	INPP4B
534	PPP2R2C
535	ALDH1A2
536	CCNDBP1
537	TP53BP1
538	SCUBE2
539	LATS1
540	ADARB1
541	FLNA
542	SFRP2
543	TRIM3
544	FBXW7
545	PDSS2
546	PRDM1
547	SRPX
548	ITGB3
549	LLGL1
550	TOM1L2
551	ARF1
552	MOB1B
553	SPARC
554	PPP2CB
555	PCDH8
556	RANBP9
557	HIVEP1
558	TFAP2A
559	PLA2G7
560	GNMT
561	FRS3
562	XPO5
563	PPP2R5C
564	ING3
565	EEF1A1
566	HACE1
567	PHLPP2
568	RHOA
569	BMP10
570	PRKCD
571	DDB2
572	MADD
573	PRDM4
574	SDHA
575	CYB5R2
576	DNMT3B
577	CBFA2T3
578	UNC5A
579	DOK3
580	UIMC1
581	BHLHE41
582	RASSF8
583	LMNTD1
584	ST13
585	LTF
586	RBL2
587	UFL1
588	H2AFX
589	PTPRD
590	EGLN1
591	DUSP9
592	ANAPC1
593	BCL2L11
594	PDCD5
595	MLH1
596	KLK6
597	KLK10
598	PML
599	CAPG
600	PRDM2
601	HSPB7
602	THRA
603	IKZF3
604	BTG3
605	AKR1B1
606	AIP
607	H2AFX
608	IRF4
609	DUSP22
610	CDC73
611	DCN
612	DUSP6
613	HLTF
614	AGTR1
615	ROR2
616	FADD
617	SPARCL1
618	EEF1A1
619	TANK
620	EEF1A1
621	PLD1
622	ECT2
623	SIAH1
624	SMARCC1
625	EPHB3
626	PPP2R2C
627	PCGF2
628	ST5
629	RPL5
630	CABLES1
631	RBBP8
632	SFN
633	DAPK2
634	FAM172A
635	DDR2
636	MAT2A
637	YAP1
638	PPM1A
639	SMARCA4
640	PBRM1
641	PRKCD
642	EAF1
643	BAP1
644	DLG1
645	HDAC1
646	PROX1
647	GORAB
648	ZMYND11
649	ST5
650	SCUBE2
651	THSD1
652	H2AFX
653	GUCY2C
654	H2AFX
655	PALB2
656	PLK1
657	PRKCB
658	SOCS1
659	PPARA
660	RAD23B
661	VPS53
662	LXN
663	SMAD4
664	EEF1A1
665	CTNNA2
666	MME
667	FOXO4
668	CASP8
669	FOXO3
670	TCF3
671	PTPRK
672	PFN1
673	KIF1B
674	EPHA3
675	VDR
676	ZFP82
677	ZFP82
678	EMP2
679	GRIN2A
680	PEA15
681	TAGLN
682	CADM3
683	KDM5A
684	RPRM
685	EEF1A1
686	CTNNA2
687	RBM4
688	CST6
689	SPTBN1
690	BRMS1
691	CXCL12
692	TGFBI
693	ROBO1
694	SRGAP3
695	FANCG
696	TTC4
697	ATM
698	CUL5
699	PPP2CB
700	STUB1
701	AXIN1
702	CADM1
703	CBX5
704	TSC2
705	PKD1
706	IGFALS
707	TRIM35
708	EBF3
709	ZNF668
710	ARMC5
711	MBD4
712	CDKN1B
713	PTPRJ
714	DNAJB1
715	NOTCH3
716	NRBP1
717	GADD45G
718	GADD45B
719	DAPK3
720	DIRAS1
721	SIRT6
722	TWIST2
723	AHR
724	SDHB
725	CHST10
726	TXNIP
727	ZMYND10
728	TUSC2
729	NPRL2
730	RBM6
731	MST1R
732	RBM5
733	RASSF1
734	SEMA3B
735	RHOA
736	CYB561D2
737	PLA2R1
738	RBMS3
739	PLK2
740	PTPRT
741	BMP2
742	SLIT2
743	NRCAM
744	OPCML
745	DNAJA3
746	SAFB2
747	PTPRD
748	PLXNC1
749	NR2C2
750	VEZT
751	RNF144A
752	SIAH1
753	TP53BP2
754	TNFAIP3
755	NUMB
756	MLH3
757	INTS6
758	CYLD
759	NRCAM
760	TSSC4
761	SYK
762	DIRAS1
763	UNC5B
764	IGFBP5
765	XRCC5
766	EPHA1
767	CASP2
768	CNTNAP2
769	BTK
770	CBFA2T3
771	PPP1CA
772	DSC3
773	DSC3
774	FLCN
775	TOPORS
776	DDX58
777	RHOBTB2
778	CSNK1A1
779	AIF1
780	IER3
781	PRICKLE1
782	BEX2
783	PDS5B
784	CCDC67
785	TRIM32
786	TRIT1
787	MFSD2A
788	GPX3
789	RNH1
790	TP53INP1
791	CDH17
792	ESRP1
793	EEF1A1
794	CDKN2C
795	MAT2A
796	NGFR
797	PHB
798	SPOP
799	PRKAA1
800	VSNL1
801	AMER1
802	PARK7
803	UBE4B
804	CTNNBIP1
805	UBIAD1
806	KIF1B
807	ERRFI1
808	DNAJC11
809	ZBTB48
810	VWA5A
811	ITGB1
812	MAP3K8
813	SMAD2
814	PRKCE
815	HIF1A
816	DNMT3B
817	WDR48
818	CSRNP1
819	WNT5A
820	SLC39A4
821	STK11
822	EGR2
823	HACE1
824	CDH1
825	CTCF
826	RANBP9
827	ARF1
828	EEF1A1
829	TFAP2A
830	NRSN2
831	RHOA
832	NDRG1
833	ANP32A
834	ARF1
835	ARID1A
836	WWOX
837	CBFA2T3
838	EEF1A1
839	ARG1
840	CTGF
841	MAPK9
842	RBBP7
843	SMARCA2
844	SLIT2
845	NDST4
846	ANXA7
847	PPP3CC
848	ARNTL
849	PNN
850	MIA2
851	TSC22D1
852	IKZF2
853	NBN
854	YPEL3
855	EEF1A1
856	GATA5
857	DIDO1
858	CADM2
859	SPOP
860	NDST4
861	EPHA3
862	ESRRB
863	BCL10
864	MAPK10
865	H2AFX
866	ONECUT1
867	KLF5
868	RPL5
869	SKP2
870	PAWR
871	CDK6
872	KRIT1
873	NOV
874	EPAS1
875	PRKCE
876	MIA
877	PPP2CB
878	EZH1
879	BECN1
880	2016-09-04
881	PRODH
882	TP63
883	FHL1
884	NTRK3
885	KIF7
886	SGMS1
887	DKK1
888	SUFU
889	TMEFF1
890	RBP1
891	CHD5
892	ING4
893	SETD2
894	RBMX
895	SMCHD1
896	SDHD
897	SH3GLB1
898	MT1G
899	C2orf40
900	FOXA2
901	THBD
