# Supplementary material for: Insights into long noncoding RNAs of naked mole rat (Heterocephalus glaber) and their potential association with cancer resistance
Source: Epigenetics Chromatin. 2016 Nov 10;9:51. doi: 10.1186/s13072-016-0101-5 (PMC5103457; doi:10.1186/s13072-016-0101-5)
Supplement: Supplementary file 9 — Additional file 9: Table S8. List of NMR lncRNAs that intensively coexpressed with PTSGs-NMR. [file 13072_2016_101_MOESM9_ESM.xlsx]

## Sheet: Sheet1
Table S8. List of NMR lncRNAs that intensively coexpressed with PTSGs-NMR.
lncRNA	mRNA	coefficient*	p-value
1000	PRKCB	0.958	0
1000	UCHL1	0.937	0
1000	ACHE	0.923	0
1000	TCF4	0.909	0
1000	SLX4	0.923	0
1000	EFNA5	0.951	0
1000	GJA1	0.937	0
1000	RAB25	0.916	0
1000	SOX15	0.916	0
1000	SMARCB1	0.951	0
1000	KAT5	0.902	0
1000	PDS5B	0.916	0
1000	SALL2	0.93	0
1000	CDH13	0.923	0
1000	MAD1L1	0.923	0
1000	ZNF382	0.923	0
1000	SFN	0.923	0
1000	SMARCA4	0.944	0
1000	LXN	0.923	0
1000	PEA15	0.902	0
1000	CBX5	0.902	0
1000	SIRT6	0.958	0
1000	PLK2	0.951	0
1000	CBFA2T3	0.916	0
1000	PRICKLE1	0.944	0
1000	BEX2	0.916	0
1000	CBFA2T3	0.923	0
1000	FHL1	0.951	0
1004	SOD2	0.916	0
1004	KIF1B	0.909	0
1004	SDHB	0.902	0
1004	CYB561D2	0.923	0
1005	RITA1	0.902	0
1005	SRGAP3	0.909	0
1005	LSAMP	0.944	0
1005	UCHL1	0.93	0
1005	SFN	0.965	0
1005	ABI2	0.944	0
1005	EPHA3	0.937	0
1005	TCF4	0.923	0
1005	EFNA5	0.916	0
1005	RAB25	0.972	0
1005	SOX15	0.937	0
1005	SMARCB1	0.951	0
1005	PDS5B	0.965	0
1005	RTN4	0.909	0
1005	SPRY2	0.916	0
1005	SALL2	0.923	0
1005	CDH13	0.937	0
1005	SPARC	0.909	0
1005	FRS3	0.923	0
1005	MADD	0.902	0
1005	THRA	0.944	0
1005	SMARCA4	0.902	0
1005	LXN	0.902	0
1005	PEA15	0.923	0
1005	PLK2	0.93	0
1005	VEZT	0.951	0
1005	WDR48	0.944	0
1005	EGR2	0.902	0
1005	CBFA2T3	0.916	0
1005	TSC22D1	0.902	0
1005	FHL1	0.902	0
1019	SELENBP1	0.944	0
1019	CTNND1	0.923	0
1019	MTUS1	0.972	0
1019	PTPRD	0.958	0
1019	HTATIP2	0.902	0
1019	RASSF3	0.937	0
1019	NR1I2	0.951	0
1019	CAT	0.951	0
1019	ZHX2	0.972	0
1019	IDH1	0.902	0
1019	SIRT4	0.951	0
1019	TGFBR2	0.916	0
1019	CYB5A	0.93	0
1019	DSP	0.958	0
1019	IGF2R	0.937	0
1019	ALDH1A2	0.902	0
1019	FLNA	0.937	0
1019	RHOA	0.93	0
1019	CYB5R2	0.902	0
1019	PPARA	0.902	0
1019	AHR	0.958	0
1019	PDS5B	0.902	0
1019	TP53INP1	0.923	0
1019	MAT2A	0.902	0
1019	PHB	0.909	0
1019	SLC39A4	0.909	0
1019	PAWR	0.909	0
1019	SGMS1	0.923	0
1019	SUFU	0.972	0
1021	LRRC4	0.923	0
1022	SHPRH	0.93	0
1022	SMCHD1	0.909	0
1024	DPP4	0.986	0
1024	DAB2	0.916	0
1024	PHACTR4	0.923	0
1024	ACY1	0.916	0
1024	KL	0.944	0
1024	RBBP8	0.909	0
1024	MME	0.916	0
1026	AIMP1	0.902	0
1028	WISP3	0.902	0
1028	KAT5	0.909	0
1028	EEF1E1	0.902	0
1028	ZNF382	0.937	0
1028	PRKAR1A	0.93	0
1028	TP53BP1	0.902	0
1028	ADARB1	0.93	0
1028	LLGL1	0.916	0
1028	SPARCL1	0.909	0
1028	SFN	0.909	0
1028	SMARCA4	0.902	0
1028	GORAB	0.902	0
1028	MAPK10	0.909	0
1028	FHL1	0.909	0
1030	ACY1	0.951	0
1030	KL	0.937	0
1030	MME	0.923	0
1031	MYH9	0.93	0
1031	SFN	0.902	0
1031	SMARCA4	0.902	0
1031	SLIT2	0.944	0
1031	FHL1	0.916	0
1033	LIMA1	0.93	0
1033	S100A11	0.916	0
1033	CASP8	0.902	0
1033	IER3	0.909	0
1035	PTCH2	0.916	0
1035	NR4A1	0.937	0
1035	LRRC4	0.902	0
1036	RITA1	0.916	0
1036	ARF1	0.93	0
1036	EPB41L3	0.923	0
1036	PIN1	0.902	0
1036	ZBTB4	0.923	0
1036	PPP3CC	0.923	0
1036	SFN	0.902	0
1036	RNF180	0.902	0
1036	2016-09-04	0.93	0
1036	TOM1L2	0.937	0
1036	CHST10	0.902	0
1041	STAT3	0.972	0
1041	STARD13	0.902	0
1041	RNASET2	0.902	0
1041	OSGIN1	0.93	0
1041	NINJ1	0.944	0
1041	ALDH1A2	0.902	0
1041	SDHA	0.916	0
1041	AGTR1	0.944	0
1041	DNAJA3	0.937	0
1041	SGMS1	0.916	0
1041	MT1G	0.965	0
1043	CIC	0.902	0
1043	DNMT3A	0.902	0
1043	PPP2R5C	0.902	0
1045	RBP1	0.93	0
1045	LTF	0.916	0
1053	ZBTB7C	0.923	0
1053	HDAC1	0.951	0
1053	CBX5	0.902	0
1054	SELENBP1	0.951	0
1054	CTNND1	0.916	0
1054	MTUS1	0.909	0
1054	PTPRD	0.923	0
1054	RASSF3	0.951	0
1054	NR1I2	0.944	0
1054	ETS2	0.902	0
1054	CAT	0.909	0
1054	ZHX2	0.909	0
1054	STAT3	0.902	0
1054	TGFBR2	0.958	0
1054	DSP	0.93	0
1054	STARD13	0.958	0
1054	SOD2	0.902	0
1054	IGF2R	0.965	0
1054	OSGIN1	0.923	0
1054	STAT1	0.902	0
1054	DCLRE1A	0.923	0
1054	ALDH1A2	0.909	0
1054	FLNA	0.93	0
1054	PPARA	0.916	0
1054	CXCL12	0.965	0
1054	MLH3	0.93	0
1054	TP53INP1	0.93	0
1054	ZBTB48	0.916	0
1054	PAWR	0.937	0
1054	SGMS1	0.909	0
1054	SUFU	0.93	0
1055	RAB25	0.902	0
1058	PTPRD	0.902	0
1058	RHOA	0.902	0
1058	MAT2A	0.923	0
1058	PHB	0.909	0
1059	PRKCB	0.93	0
1059	ACHE	0.937	0
1059	GJA1	0.951	0
1059	MAD1L1	0.916	0
1059	SIRT6	0.916	0
1059	ARNTL	0.93	0
1059	BECN1	0.909	0
1059	FHL1	0.902	0
1062	ITGA5	0.923	0
1062	UIMC1	0.909	0
1062	DSC3	0.909	0
1063	PEBP1	0.916	0
1063	2016-09-04	0.916	0
1063	PRKAR1A	0.937	0
1063	MAPK10	0.944	0
1063	PRKCE	0.916	0
1072	SCRIB	0.909	0
1075	SLIT2	0.944	0
1076	PCDH9	0.909	0
1076	CIC	0.916	0
1076	SLIT2	0.958	0
1079	HSP90B1	0.909	0
1079	RASSF3	0.902	0
1079	IRF1	0.916	0
1079	DOK1	0.93	0
1079	ETS2	0.909	0
1079	CAT	0.93	0
1079	LRIG3	0.951	0
1079	GANAB	0.902	0
1079	STAT3	0.951	0
1079	SIRT4	0.909	0
1079	RNASET2	0.958	0
1079	PDLIM4	0.902	0
1079	AGTR1	0.958	0
1079	PPARA	0.902	0
1079	PFN1	0.937	0
1079	EPHA1	0.902	0
1079	RNH1	0.909	0
1079	PHB	0.951	0
1079	SGMS1	0.951	0
1079	MT1G	0.902	0
108	CTNND1	0.965	0
108	PTPRD	0.937	0
108	ETS2	0.923	0
108	GANAB	0.937	0
108	STAT3	0.909	0
108	SIK1	0.944	0
108	IDH1	0.916	0
108	TGFBR2	0.923	0
108	RPL11	0.951	0
108	ITGA5	0.965	0
108	PPARA	0.923	0
108	PTPRK	0.923	0
108	EPHA1	0.909	0
108	RHOBTB2	0.93	0
108	TP53INP1	0.937	0
108	MAT2A	0.93	0
108	PHB	0.951	0
108	SLC39A4	0.923	0
108	SGMS1	0.923	0
108	SUFU	0.916	0
1084	CDK6	0.923	0
1085	KDM3A	0.923	0
1085	DNMT1	0.944	0
1085	SMARCA4	0.909	0
1085	RBM5	0.93	0
1085	FHL1	0.923	0
1088	UCHL1	0.937	0
1088	SFN	0.937	0
1088	ABI2	0.937	0
1088	GJA1	0.902	0
1088	RAB25	0.951	0
1088	SMARCB1	0.944	0
1088	SPRY2	0.937	0
1088	SALL2	0.916	0
1088	CDH13	0.93	0
1088	SFN	0.93	0
1088	LRRC4	0.923	0
1088	PCDH10	0.951	0
1088	SPARC	0.916	0
1088	THRA	0.902	0
1088	LXN	0.916	0
1088	DAPK3	0.944	0
1088	CHST10	0.937	0
1088	EGR2	0.972	0
1088	CBFA2T3	0.902	0
109	UNC5B	0.944	0
1090	CIC	0.937	0
1092	SMARCB1	0.909	0
1092	SFN	0.93	0
1092	SMARCA4	0.916	0
1092	CBX5	0.923	0
1092	SIRT6	0.965	0
1092	PLK2	0.944	0
1095	PRKAA2	0.916	0
1095	MOB1B	0.909	0
1095	CTDSPL	0.902	0
1095	SOD2	0.937	0
1095	GBP1	0.902	0
1095	SDHA	0.909	0
1095	SDHB	0.902	0
1095	CYB561D2	0.93	0
1095	ANXA7	0.93	0
1096	CTNND1	0.965	0
1096	PTPRD	0.958	0
1096	RASSF3	0.93	0
1096	IDH1	0.951	0
1096	TGFBR2	0.944	0
1096	MTAP	0.944	0
1096	CYB5A	0.902	0
1096	IGF2R	0.909	0
1096	ITGA5	0.923	0
1096	PTPRK	0.916	0
1096	CXCL12	0.916	0
1096	AHR	0.909	0
1096	RHOBTB2	0.944	0
1096	PDS5B	0.93	0
1096	TP53INP1	0.986	0
1096	MAT2A	0.916	0
1096	PHB	0.923	0
1096	SLC39A4	0.944	0
1096	PAWR	0.902	0
1096	SGMS1	0.916	0
1096	SUFU	0.916	0
11	EI24	0.958	0
11	HDAC3	0.951	0
11	BRF1	0.986	0
11	TSPAN13	0.916	0
11	GLS2	0.916	0
1105	MOB1B	0.916	0
1105	FBP1	0.909	0
1105	PDSS2	0.923	0
1105	SDHD	0.951	0
1112	MTUS1	0.909	0
1112	DSP	0.916	0
1112	RBL2	0.902	0
1115	SRGAP3	0.902	0
1115	EPHA3	0.937	0
1115	TCF4	0.902	0
1115	PDS5B	0.923	0
1115	PPP2R5C	0.902	0
1115	TP53BP1	0.937	0
1115	HIVEP1	0.902	0
1115	ING3	0.916	0
1115	ATM	0.93	0
1115	TRIM32	0.909	0
1115	WDR48	0.916	0
1118	CDKN1B	0.902	0
1118	CYLD	0.965	0
1119	UNC5A	0.958	0
1120	PCDH9	0.909	0
1120	CIZ1	0.902	0
1120	DLG1	0.923	0
1128	SFN	0.916	0
1128	MAD1L1	0.923	0
1128	ZNF382	0.93	0
1128	SFN	0.916	0
1128	SMARCA4	0.944	0
1128	ARNTL	0.902	0
1128	BECN1	0.902	0
1128	FHL1	0.958	0
1129	GJA1	0.902	0
1129	EGR1	0.902	0
1129	ARNTL	0.909	0
1133	SELENBP1	0.909	0
1133	ALDH1A2	0.923	0
1133	ZHX2	0.93	0
1133	FBP1	0.951	0
1133	IGF2R	0.916	0
1133	FH	0.902	0
1133	DDB2	0.902	0
1133	SDHA	0.902	0
1133	CYB5R2	0.93	0
1133	SDHB	0.937	0
1133	EPAS1	0.923	0
1135	LSAMP	0.916	0
1135	SFN	0.93	0
1135	SYNPO2	0.916	0
1135	EPHA3	0.902	0
1135	RAB25	0.916	0
1135	RBBP7	0.93	0
1135	HIRA	0.937	0
1135	PDS5B	0.909	0
1135	CDH13	0.902	0
1135	THRA	0.909	0
1135	VEZT	0.916	0
1135	SLIT2	0.902	0
1135	IKZF2	0.923	0
114	DPP4	0.916	0
114	DAB2	0.909	0
114	BARD1	0.937	0
114	DCDC2	0.902	0
114	BCL10	0.902	0
1140	THBD	0.902	0
1142	H2AFX	0.916	0
1142	MOB1B	0.916	0
1142	CTDSPL	0.923	0
1142	PPP2R5C	0.965	0
1142	PTPRK	0.93	0
1142	KIF1B	0.937	0
1142	CYB561D2	0.979	0
1144	PDLIM4	0.916	0
1146	MOB1B	0.993	0
1146	ACY1	0.923	0
1146	S100A11	0.909	0
1146	SOD2	0.93	0
1146	TGFBR2	0.902	0
1146	KIF1B	0.902	0
1146	CYB561D2	0.923	0
1146	AIF1	0.902	0
1146	ANXA7	0.902	0
1146	SDHD	0.958	0
115	KIF1B	0.909	0
1153	H2AFX	0.916	0
1153	ERF	0.902	0
1153	CXXC5	0.902	0
1156	SFN	0.944	0
1159	SRGAP3	0.902	0
1159	LSAMP	0.923	0
1159	UCHL1	0.944	0
1159	SFN	0.937	0
1159	ABI2	0.916	0
1159	EPHA3	0.944	0
1159	TCF4	0.923	0
1159	RAB25	0.958	0
1159	RBBP7	0.923	0
1159	SMARCB1	0.923	0
1159	MEN1	0.909	0
1159	PDS5B	0.944	0
1159	SPRY2	0.923	0
1159	MAX	0.916	0
1159	SALL2	0.944	0
1159	CDH13	0.972	0
1159	SFN	0.937	0
1159	LLGL1	0.902	0
1159	SPARC	0.923	0
1159	THRA	0.916	0
1159	SFN	0.937	0
1159	WDR48	0.902	0
1159	EGR2	0.916	0
1159	CBFA2T3	0.937	0
1159	IKZF2	0.902	0
1159	PRKCE	0.902	0
1159	FHL1	0.944	0
1167	MOB1B	0.965	0
1167	ACY1	0.923	0
1167	AIF1	0.902	0
1167	SDHD	0.986	0
1170	SKP2	0.93	0
1173	SELENBP1	0.944	0
1173	ALDH1A2	0.958	0
1173	MTUS1	0.909	0
1173	PTPRD	0.909	0
1173	RASSF3	0.937	0
1173	NR1I2	0.958	0
1173	CAT	0.923	0
1173	STAT3	0.937	0
1173	TGFBR2	0.916	0
1173	CYB5A	0.909	0
1173	STARD13	0.93	0
1173	IGF2R	0.909	0
1173	OSGIN1	0.93	0
1173	FH	0.93	0
1173	ALDH1A2	0.958	0
1173	FLNA	0.902	0
1173	SDHA	0.923	0
1173	DNAJA3	0.93	0
1173	ANXA7	0.902	0
1173	PAWR	0.923	0
1173	SGMS1	0.923	0
1176	FAM188A	0.93	0
1178	SELENBP1	0.902	0
1178	ALDH1A2	0.909	0
1178	RASSF3	0.909	0
1178	NR1I2	0.937	0
1178	CAT	0.923	0
1178	FBP1	0.902	0
1178	SIRT4	0.902	0
1178	CYB5A	0.909	0
1178	OSGIN1	0.909	0
1178	UFL1	0.902	0
1178	DNAJA3	0.909	0
1178	SGMS1	0.902	0
1185	NAPEPLD	0.937	0
1185	SCRIB	0.923	0
1185	TFAP2A	0.958	0
1185	DCN	0.909	0
1185	EPHB3	0.902	0
1185	THSD1	0.923	0
1186	PCDH17	0.909	0
1186	ROBO1	0.916	0
1186	SIRT6	0.93	0
1186	PLK2	0.902	0
120	PPP1CA	0.958	0
120	KAT5	0.937	0
120	SFN	0.902	0
120	PRKAR1A	0.951	0
120	ADARB1	0.944	0
120	LLGL1	0.944	0
120	TOM1L2	0.916	0
120	FRS3	0.923	0
120	SPARCL1	0.979	0
120	LXN	0.902	0
120	PEA15	0.923	0
120	BEX2	0.909	0
120	TRIM32	0.923	0
120	WDR48	0.902	0
120	MAPK10	0.902	0
1205	PRKCB	0.902	0
1205	ZFP82	0.937	0
1205	PCDH17	0.937	0
1205	PTCH2	0.909	0
1205	CIZ1	0.909	0
1205	SLX4	0.909	0
1205	EFNA5	0.916	0
1205	MAD1L1	0.965	0
1205	SMARCA4	0.909	0
1205	PRICKLE1	0.923	0
1205	BECN1	0.902	0
1209	IGF1	0.93	0
1209	ARF1	0.93	0
1211	RASSF8	0.909	0
1212	BTK	0.951	0
1213	EEF1A1	0.93	0
1213	EXT2	0.902	0
1213	GANAB	0.923	0
1213	SIK1	0.937	0
1213	ANGPTL4	0.923	0
1213	GNB2L1	0.909	0
1213	RPL10	0.965	0
1213	RPL11	0.951	0
1213	ITGA5	0.958	0
1213	PFN1	0.916	0
1213	TAGLN	0.944	0
1213	PHB	0.902	0
122	ABCG2	0.923	0
122	RASSF3	0.902	0
122	IRF1	0.951	0
122	DOK1	0.916	0
122	GANAB	0.93	0
122	TGFBR2	0.923	0
122	OSGIN1	0.902	0
122	ITGA5	0.909	0
122	ALDH1A2	0.902	0
122	TGFBI	0.923	0
122	RNH1	0.937	0
122	ZBTB48	0.909	0
122	SLC39A4	0.909	0
1225	SELENBP1	0.909	0
1225	MTUS1	0.958	0
1225	NR1I2	0.909	0
1225	ETS2	0.902	0
1225	CAT	0.909	0
1225	CFTR	0.902	0
1225	PLCB3	0.909	0
1225	SIRT4	0.951	0
1225	DSP	0.951	0
1225	RNASET2	0.909	0
1225	ALDH1A2	0.909	0
1225	RHOA	0.909	0
1225	CYB5R2	0.93	0
1225	AGTR1	0.937	0
1225	PPARA	0.979	0
1225	EPHA1	0.937	0
1225	SGMS1	0.902	0
1225	SUFU	0.944	0
1226	SFN	0.902	0
1226	ARF1	0.916	0
1226	WDR48	0.909	0
1227	HTATIP2	0.902	0
1227	ZHX2	0.909	0
1227	FBP1	0.93	0
1227	CYB5A	0.902	0
1227	FH	0.923	0
1227	RHOA	0.93	0
1227	CYB5R2	0.909	0
1232	MME	0.923	0
1234	RITA1	0.958	0
1234	ARF1	0.944	0
1234	WISP3	0.916	0
1234	ACHE	0.909	0
1234	GJA1	0.902	0
1234	PLA2G16	0.902	0
1234	KAT5	0.944	0
1234	NDRG1	0.909	0
1234	2016-09-04	0.916	0
1234	ADARB1	0.937	0
1234	FRS3	0.909	0
1234	MADD	0.909	0
1234	CHST10	0.916	0
1234	BEX2	0.951	0
124	RBP1	0.958	0
124	LTF	0.958	0
1260	TSPAN13	0.909	0
1260	PGRMC2	0.951	0
1262	PTPRD	0.944	0
1262	ETS2	0.923	0
1262	LRIG3	0.909	0
1262	GANAB	0.902	0
1262	STAT3	0.937	0
1262	SIK1	0.923	0
1262	ANGPTL4	0.909	0
1262	IDH1	0.902	0
1262	SIRT4	0.916	0
1262	CYB5A	0.902	0
1262	RNASET2	0.902	0
1262	RPL11	0.923	0
1262	ITGA5	0.916	0
1262	NINJ1	0.902	0
1262	ARF1	0.909	0
1262	AGTR1	0.916	0
1262	PPARA	0.916	0
1262	PTPRK	0.937	0
1262	PFN1	0.923	0
1262	EPHA1	0.93	0
1262	MAT2A	0.93	0
1262	PHB	0.993	0
1262	SGMS1	0.958	0
1262	SUFU	0.909	0
1266	PRKCB	0.93	0
1266	RITA1	0.902	0
1266	UCHL1	0.951	0
1266	SFN	0.951	0
1266	PTCH2	0.916	0
1266	WISP3	0.916	0
1266	ABI2	0.937	0
1266	EPHA3	0.916	0
1266	PPP1CA	0.902	0
1266	TCF4	0.937	0
1266	SLX4	0.93	0
1266	EFNA5	0.965	0
1266	GJA1	0.909	0
1266	RAB25	0.965	0
1266	SOX15	0.958	0
1266	SMARCB1	0.986	0
1266	KAT5	0.93	0
1266	PDS5B	0.944	0
1266	RTN4	0.916	0
1266	PPP3CC	0.93	0
1266	SALL2	0.951	0
1266	CDH13	0.944	0
1266	SFN	0.916	0
1266	RNF180	0.909	0
1266	ZNF382	0.937	0
1266	PCDH10	0.951	0
1266	TP53BP1	0.923	0
1266	ADARB1	0.923	0
1266	LLGL1	0.902	0
1266	FRS3	0.923	0
1266	THRA	0.909	0
1266	SFN	0.937	0
1266	SMARCA4	0.937	0
1266	LXN	0.979	0
1266	PEA15	0.923	0
1266	CBX5	0.923	0
1266	SIRT6	0.93	0
1266	CHST10	0.951	0
1266	PLK2	0.93	0
1266	VEZT	0.923	0
1266	PRICKLE1	0.958	0
1266	BEX2	0.923	0
1266	TRIM32	0.902	0
1266	WDR48	0.923	0
1266	CBFA2T3	0.909	0
1266	TSC22D1	0.902	0
1266	FHL1	0.909	0
1281	RASL11A	0.909	0
1281	RB1	0.916	0
1282	BAP1	0.902	0
1282	NRBP1	0.937	0
1283	DLG1	0.909	0
1283	MYBBP1A	0.923	0
1283	PPP2R5C	0.944	0
1283	PTPRD	0.923	0
1289	ALDH1A2	0.937	0
1289	NR1I2	0.93	0
1289	ZHX2	0.902	0
1289	FBP1	0.937	0
1289	FH	0.951	0
1289	ALDH1A2	0.902	0
1289	DDB2	0.909	0
1289	CXCL12	0.902	0
1289	PAWR	0.923	0
129	PRKCB	0.916	0
1291	RASSF8	0.923	0
1295	RANBP9	0.909	0
1295	AKR1B1	0.916	0
1298	BLCAP	0.93	0
1298	SPTBN1	0.902	0
1299	UCHL1	0.916	0
1299	SFN	0.923	0
1299	WISP3	0.965	0
1299	ABI2	0.93	0
1299	EPHA3	0.93	0
1299	TCF4	0.937	0
1299	SLX4	0.965	0
1299	EFNA5	0.965	0
1299	RAB25	0.944	0
1299	TREX2	0.909	0
1299	SOX15	0.944	0
1299	SMARCB1	0.951	0
1299	KAT5	0.909	0
1299	PDS5B	0.944	0
1299	KDM3B	0.909	0
1299	SFN	0.916	0
1299	SMYD4	0.923	0
1299	SALL2	0.93	0
1299	CDH13	0.944	0
1299	ZNF382	0.979	0
1299	PCDH10	0.916	0
1299	TP53BP1	0.979	0
1299	ADARB1	0.923	0
1299	LLGL1	0.944	0
1299	FRS3	0.944	0
1299	ING3	0.909	0
1299	SPARCL1	0.923	0
1299	SFN	0.979	0
1299	SMARCA4	0.958	0
1299	LXN	0.951	0
1299	PEA15	0.902	0
1299	CBX5	0.902	0
1299	PRICKLE1	0.916	0
1299	BEX2	0.923	0
1299	WDR48	0.93	0
1299	CBFA2T3	0.909	0
1299	FHL1	0.93	0
1301	SELENBP1	0.909	0
1301	ABCG2	0.916	0
1301	CTNND1	0.951	0
1301	PTPRD	0.937	0
1301	RASSF3	0.958	0
1301	GANAB	0.909	0
1301	STAT3	0.909	0
1301	IDH1	0.958	0
1301	TGFBR2	0.958	0
1301	MTAP	0.909	0
1301	CYB5A	0.909	0
1301	IGF2R	0.909	0
1301	FLNA	0.909	0
1301	PTPRK	0.902	0
1301	CXCL12	0.93	0
1301	MLH3	0.909	0
1301	DDX58	0.909	0
1301	RHOBTB2	0.93	0
1301	PDS5B	0.909	0
1301	TP53INP1	0.986	0
1301	MAT2A	0.902	0
1301	PHB	0.909	0
1301	SLC39A4	0.944	0
1301	CTGF	0.909	0
1301	PAWR	0.923	0
1301	SGMS1	0.916	0
1303	NOTCH3	0.902	0
1309	SYNM	0.951	0
1309	EPB41L3	0.944	0
1309	ATMIN	0.902	0
1309	PIN1	0.909	0
1309	ZBTB4	0.979	0
1309	SFN	0.923	0
1309	2016-09-04	0.923	0
1309	TOM1L2	0.944	0
1309	DLG1	0.923	0
1314	DCDC2	0.902	0
1314	ST5	0.958	0
1314	RBBP8	0.902	0
1315	SELENBP1	0.923	0
1315	PTPRD	0.909	0
1315	RASSF3	0.944	0
1315	CAT	0.937	0
1315	LRIG3	0.902	0
1315	ZHX2	0.923	0
1315	STAT3	0.916	0
1315	IDH1	0.951	0
1315	TGFBR2	0.923	0
1315	SOD2	0.923	0
1315	IGF2R	0.951	0
1315	TGFBR2	0.951	0
1315	FLNA	0.916	0
1315	EAF1	0.916	0
1315	PTPRK	0.902	0
1315	AHR	0.923	0
1315	SDHB	0.972	0
1315	DDX58	0.93	0
1315	TP53INP1	0.923	0
1315	PHB	0.909	0
1315	SGMS1	0.937	0
1315	SUFU	0.916	0
1316	STK11	0.916	0
1328	CYGB	0.923	0
1328	AKR1B1	0.944	0
1328	VDR	0.909	0
1328	NDRG1	0.909	0
1329	EEF1E1	0.909	0
1329	PPP2R5C	0.902	0
1329	PFN1	0.923	0
1329	PALB2	0.909	0
1329	ZFP82	0.958	0
1329	WDR48	0.923	0
1330	GANAB	0.902	0
1330	STAT3	0.916	0
1330	SGMS1	0.902	0
1335	EXTL1	0.923	0
1335	LITAF	0.923	0
1335	PROX1	0.902	0
1340	RITA1	0.916	0
1340	LSAMP	0.937	0
1340	ARF1	0.902	0
1340	EPHA3	0.909	0
1340	LRP1B	0.916	0
1340	EPB41L3	0.916	0
1340	ATMIN	0.93	0
1340	PLA2G16	0.916	0
1340	NDRG1	0.909	0
1340	RTN4	0.909	0
1340	PPP3CC	0.909	0
1340	SFN	0.972	0
1340	SFN	0.902	0
1340	RNF180	0.923	0
1340	PRKAR1A	0.951	0
1340	TOM1L2	0.951	0
1340	THRA	0.902	0
1340	DLG1	0.923	0
1340	ZMYND11	0.902	0
1340	VEZT	0.916	0
1340	WDR48	0.916	0
1340	TSC22D1	0.923	0
1340	MAPK10	0.958	0
1340	PRKCE	0.937	0
1342	SFN	0.916	0
1342	PFN1	0.923	0
1342	ZFP82	0.972	0
1342	WDR48	0.902	0
1345	SEMA3B	0.909	0
1348	AHR	0.944	0
1348	SUFU	0.902	0
1351	TGFBR2	0.902	0
1351	IGF2R	0.916	0
1351	CYB5R2	0.923	0
1351	PPARA	0.923	0
1351	SUFU	0.902	0
136	EEF1A1	0.951	0
136	EPHB4	0.916	0
136	TGFB1	0.916	0
136	TP53	0.951	0
136	RPL10	0.902	0
1365	PRKCB	0.937	0
1365	UCHL1	0.923	0
1365	ARF1	0.916	0
1365	ABI2	0.923	0
1365	ACHE	0.902	0
1365	GJA1	0.944	0
1365	SMARCB1	0.909	0
1365	KAT5	0.93	0
1365	SPRY2	0.944	0
1365	EGR1	0.902	0
1365	SALL2	0.909	0
1365	ADARB1	0.923	0
1365	LLGL1	0.937	0
1365	SPARC	0.965	0
1365	FRS3	0.902	0
1365	PHLPP2	0.916	0
1365	THRA	0.937	0
1365	PEA15	0.93	0
1365	DAPK3	0.979	0
1365	EGR2	0.909	0
1375	MOB1B	0.923	0
1375	CHUK	0.902	0
1375	SOD2	0.902	0
1375	TGFBR2	0.958	0
1375	PDSS2	0.916	0
1375	SDHB	0.937	0
1375	ANXA7	0.902	0
1377	CIC	0.965	0
1377	ADAMTS18	0.916	0
1384	SFN	0.916	0
1384	SPRY4	0.902	0
1384	ABI2	0.951	0
1384	PPP1CA	0.902	0
1384	RAB25	0.909	0
1384	SOX15	0.916	0
1384	SMARCB1	0.902	0
1384	KAT5	0.909	0
1384	ABI2	0.93	0
1384	SPRY2	0.944	0
1384	STRADA	0.944	0
1384	PCDH10	0.902	0
1384	INPP4B	0.93	0
1384	ADARB1	0.923	0
1384	LLGL1	0.958	0
1384	TOM1L2	0.909	0
1384	FRS3	0.937	0
1384	MADD	0.902	0
1384	SPARCL1	0.958	0
1384	SCUBE2	0.902	0
1384	DAPK3	0.902	0
1384	WDR48	0.902	0
139	CFTR	0.909	0
139	SIRT4	0.909	0
139	PPARA	0.902	0
139	EPHA1	0.916	0
1391	ST7	0.902	0
1391	SLIT2	0.93	0
1391	KIF7	0.916	0
1392	SFN	0.909	0
1392	FH	0.923	0
1394	MLH3	0.902	0
1394	PAWR	0.902	0
1398	AHNAK	0.93	0
1398	ZDHHC2	0.909	0
14	CASP8	0.902	0
1401	RBBP7	0.923	0
1402	USP12	0.916	0
1402	USP33	0.902	0
1402	KIF1B	0.937	0
1402	EGR2	0.916	0
1418	SELENBP1	0.944	0
1418	CTNND1	0.951	0
1418	MTUS1	0.909	0
1418	PTPRD	0.93	0
1418	RASSF3	0.902	0
1418	CAT	0.909	0
1418	ZHX2	0.923	0
1418	STAT3	0.902	0
1418	IDH1	0.944	0
1418	TGFBR2	0.902	0
1418	DSP	0.902	0
1418	STARD13	0.923	0
1418	SOD2	0.923	0
1418	IGF2R	0.958	0
1418	OSGIN1	0.916	0
1418	DCLRE1A	0.937	0
1418	RHOA	0.93	0
1418	CYB5R2	0.93	0
1418	PPARA	0.937	0
1418	PTPRK	0.909	0
1418	AHR	0.937	0
1418	SDHB	0.902	0
1418	RHOBTB2	0.916	0
1418	TP53INP1	0.937	0
1418	MAT2A	0.923	0
1418	PHB	0.909	0
1418	SGMS1	0.909	0
1418	SUFU	0.951	0
1431	CIC	0.909	0
1431	DLG1	0.916	0
1431	ADAMTS18	0.902	0
1431	SLIT2	0.937	0
1433	TCF7L2	0.909	0
1436	MYBBP1A	0.979	0
1436	PPP2R5C	0.979	0
1436	PTPRD	0.916	0
1437	RAB7A	0.916	0
1439	DPP4	0.902	0
1439	DAB2	0.93	0
1439	BMP4	0.916	0
1439	BARD1	0.902	0
1440	EXTL1	0.944	0
1440	LITAF	0.916	0
1440	PROX1	0.923	0
1443	ARID1A	0.916	0
1454	ALDH1A2	0.93	0
1454	SEC14L2	0.909	0
1454	HTATIP2	0.916	0
1454	ETS2	0.923	0
1454	GANAB	0.902	0
1454	SIK1	0.916	0
1454	PLCB3	0.937	0
1454	SIRT4	0.909	0
1454	HSPD1	0.916	0
1454	RPL11	0.902	0
1454	ITGA5	0.937	0
1454	FH	0.902	0
1454	ALDH1A2	0.958	0
1454	RHOA	0.902	0
1454	CYB5R2	0.937	0
1454	PPARA	0.916	0
1454	EPHA1	0.93	0
1454	MAT2A	0.902	0
1454	ZBTB48	0.944	0
1466	CTNNA2	0.909	0
1472	DLC1	0.923	0
1472	EI24	0.93	0
1472	TSPAN13	0.902	0
1472	NGFR	0.923	0
1484	H2AFX	0.951	0
1484	RASSF3	0.909	0
1484	CTDSPL	0.909	0
1484	STAT3	0.937	0
1484	PPP2R5C	0.951	0
1484	IDH1	0.916	0
1484	TGFBR2	0.916	0
1484	SOD2	0.937	0
1484	IGF2R	0.93	0
1484	EAF1	0.902	0
1484	PTPRK	0.951	0
1484	KIF1B	0.909	0
1484	SDHB	0.902	0
1484	CYB561D2	0.944	0
1484	PHB	0.902	0
1484	SGMS1	0.937	0
1485	DDX3X	0.923	0
1485	RNASEL	0.923	0
1491	HPGD	0.909	0
1491	DAB2	0.923	0
1491	PPARG	0.909	0
1491	BMP4	0.909	0
1496	RASL11A	0.902	0
1498	ALDH1A2	0.902	0
1498	ALDH1A2	0.902	0
1498	FH	0.937	0
1498	DDB2	0.902	0
1501	PRKCB	0.951	0
1501	RITA1	0.902	0
1501	UCHL1	0.923	0
1501	PTCH2	0.909	0
1501	WISP3	0.951	0
1501	ABI2	0.923	0
1501	TCF4	0.916	0
1501	SLX4	0.937	0
1501	ATMIN	0.916	0
1501	EFNA5	0.944	0
1501	GJA1	0.93	0
1501	SOX15	0.93	0
1501	SMARCB1	0.916	0
1501	KAT5	0.951	0
1501	PDS5B	0.902	0
1501	NDRG1	0.923	0
1501	SPRY2	0.916	0
1501	KDM3B	0.902	0
1501	SMYD4	0.93	0
1501	SALL2	0.909	0
1501	CDH13	0.902	0
1501	2016-09-04	0.909	0
1501	ZNF382	0.937	0
1501	TP53BP1	0.93	0
1501	ADARB1	0.944	0
1501	LLGL1	0.965	0
1501	FRS3	0.965	0
1501	MADD	0.958	0
1501	SPARCL1	0.93	0
1501	SFN	0.937	0
1501	SMARCA4	0.937	0
1501	SCUBE2	0.944	0
1501	PEA15	0.965	0
1501	CBFA2T3	0.902	0
1501	PRICKLE1	0.937	0
1501	BEX2	0.965	0
1501	TRIM32	0.909	0
1501	MAPK10	0.923	0
1504	GLI1	0.909	0
1505	VDR	0.93	0
1505	NOTCH3	0.93	0
1518	RITA1	0.951	0
1518	LSAMP	0.958	0
1518	UCHL1	0.909	0
1518	ARF1	0.965	0
1518	CSMD1	0.951	0
1518	ABI2	0.937	0
1518	RAB25	0.909	0
1518	SMARCB1	0.902	0
1518	NDRG1	0.951	0
1518	RTN4	0.923	0
1518	SPRY2	0.972	0
1518	SFN	0.937	0
1518	SMYD4	0.909	0
1518	STRADA	0.93	0
1518	ADARB1	0.909	0
1518	LLGL1	0.909	0
1518	TOM1L2	0.916	0
1518	FRS3	0.93	0
1518	PHLPP2	0.916	0
1518	MADD	0.916	0
1518	THRA	0.93	0
1518	DUSP22	0.916	0
1518	CHST10	0.909	0
1518	VEZT	0.916	0
1518	RNF144A	0.923	0
1518	TSC22D1	0.93	0
1518	MAPK10	0.902	0
1518	PRKCE	0.944	0
1522	RHOBTB2	0.951	0
1523	LRRC4	0.958	0
1524	HIRA	0.902	0
1529	HIF1A	0.916	0
1530	PRKCB	0.909	0
1530	UCHL1	0.958	0
1530	SFN	0.916	0
1530	EPHA3	0.909	0
1530	TCF4	0.902	0
1530	EFNA5	0.909	0
1530	GJA1	0.902	0
1530	RAB25	0.923	0
1530	SMARCB1	0.944	0
1530	MEN1	0.916	0
1530	PDS5B	0.923	0
1530	SALL2	0.944	0
1530	CDH13	0.944	0
1530	THRA	0.916	0
1530	SFN	0.902	0
1530	LXN	0.902	0
1530	PEA15	0.902	0
1530	CBX5	0.937	0
1530	CHST10	0.902	0
1530	PRICKLE1	0.951	0
1530	SLIT2	0.902	0
1532	NDRG4	0.923	0
1532	PRKAR1A	0.909	0
1532	SPTBN1	0.916	0
1533	SELENBP1	0.951	0
1533	ALDH1A2	0.923	0
1533	CTNND1	0.93	0
1533	SEC14L2	0.902	0
1533	PTPRD	0.937	0
1533	HTATIP2	0.909	0
1533	RASSF3	0.937	0
1533	NR1I2	0.923	0
1533	ETS2	0.916	0
1533	CAT	0.916	0
1533	GANAB	0.923	0
1533	STAT3	0.958	0
1533	SIK1	0.909	0
1533	PPP2R5C	0.902	0
1533	IDH1	0.937	0
1533	TGFBR2	0.937	0
1533	CYB5A	0.923	0
1533	STARD13	0.958	0
1533	SOD2	0.909	0
1533	IGF2R	0.944	0
1533	OSGIN1	0.958	0
1533	ITGA5	0.909	0
1533	NINJ1	0.923	0
1533	DCLRE1A	0.909	0
1533	FH	0.909	0
1533	ALDH1A2	0.951	0
1533	RHOA	0.923	0
1533	SDHA	0.909	0
1533	CYB5R2	0.916	0
1533	AGTR1	0.923	0
1533	PPARA	0.937	0
1533	PTPRK	0.909	0
1533	CXCL12	0.923	0
1533	DNAJA3	0.902	0
1533	EPHA1	0.923	0
1533	TP53INP1	0.937	0
1533	MAT2A	0.951	0
1533	PHB	0.93	0
1533	ZBTB48	0.916	0
1533	PAWR	0.909	0
1533	SGMS1	0.944	0
1533	SUFU	0.923	0
1533	MT1G	0.944	0
1534	PFN1	0.937	0
1534	SMCHD1	0.909	0
1537	PFN1	0.986	0
1538	ZFP82	0.909	0
1539	MYBBP1A	0.951	0
1539	PPP2R5C	0.951	0
154	ANXA1	0.909	0
154	ERF	0.902	0
154	MYH9	0.958	0
154	CTDSPL	0.937	0
1541	ALOX15	0.902	0
1546	WISP3	0.958	0
1546	SLX4	0.965	0
1546	EFNA5	0.923	0
1546	SMYD4	0.909	0
1546	ZNF382	0.972	0
1546	TP53BP1	0.944	0
1546	SFN	0.958	0
1546	SMARCA4	0.93	0
1548	MOB1B	0.937	0
1548	SDHD	0.958	0
1552	TP53BP2	0.937	0
1560	PRKCB	0.937	0
1560	RITA1	0.902	0
1560	ACHE	0.944	0
1560	GJA1	0.902	0
1560	EGR1	0.902	0
1560	SPARC	0.916	0
1560	PLK2	0.951	0
1560	CBFA2T3	0.937	0
1560	BEX2	0.909	0
1561	ZBTB16	0.937	0
1561	THRB	0.902	0
1561	FLCN	0.902	0
1565	RHOBTB2	0.916	0
1566	PTPRD	0.916	0
1566	PPP2R5C	0.923	0
1566	IDH1	0.944	0
1566	PTPRK	0.951	0
1566	RHOBTB2	0.923	0
1566	TP53INP1	0.916	0
1567	RASL11A	0.902	0
1567	EGLN3	0.909	0
1573	H2AFX	0.923	0
1573	LIMA1	0.937	0
1573	S100A11	0.909	0
1573	TXNIP	0.93	0
1591	PRDM4	0.902	0
1591	CBFA2T3	0.909	0
1593	SKP2	0.93	0
1595	TXNIP	0.923	0
1598	LSAMP	0.916	0
1598	RAB25	0.909	0
1598	MYH9	0.902	0
1598	PDS5B	0.937	0
1598	SFN	0.909	0
1598	MAX	0.951	0
1598	SMARCA4	0.909	0
1598	PLK2	0.909	0
1598	VEZT	0.909	0
1598	CBFA2T3	0.902	0
1598	FHL1	0.923	0
1599	PPP2R5C	0.909	0
1599	PTPRK	0.937	0
1599	PHB	0.909	0
16	RASSF3	0.93	0
16	STAT3	0.909	0
16	PPP2R5C	0.909	0
16	IDH1	0.909	0
16	TGFBR2	0.916	0
16	SOD2	0.93	0
16	IGF2R	0.937	0
16	GBP1	0.923	0
16	TGFBR2	0.93	0
16	EAF1	0.923	0
16	PTPRK	0.909	0
16	CXCL12	0.916	0
16	SDHB	0.93	0
16	DNAJA3	0.902	0
16	ANXA7	0.937	0
16	SGMS1	0.93	0
160	ALPL	0.916	0
160	NAPEPLD	0.902	0
160	NDRG1	0.93	0
1607	SELENBP1	0.916	0
1607	ALDH1A2	0.972	0
1607	MTUS1	0.916	0
1607	PTPRD	0.93	0
1607	HTATIP2	0.951	0
1607	RASSF3	0.923	0
1607	NR1I2	0.965	0
1607	DOK1	0.923	0
1607	CAT	0.916	0
1607	STAT3	0.902	0
1607	SIRT4	0.958	0
1607	TGFBR2	0.902	0
1607	CYB5A	0.951	0
1607	OSGIN1	0.93	0
1607	FH	0.951	0
1607	ALDH1A2	0.965	0
1607	RHOA	0.93	0
1607	CYB5R2	0.909	0
1607	RNH1	0.93	0
1607	MAT2A	0.937	0
1607	ZBTB48	0.909	0
1607	PAWR	0.916	0
1607	SGMS1	0.93	0
1607	SUFU	0.909	0
1614	ATMIN	0.902	0
1614	MAD1L1	0.902	0
1614	TP53BP1	0.902	0
1614	SPARCL1	0.902	0
1614	PRICKLE1	0.909	0
1614	MAPK10	0.923	0
1615	CTNND1	0.951	0
1615	PTPRD	0.916	0
1615	IDH1	0.958	0
1615	ARF1	0.902	0
1615	ITGA5	0.909	0
1615	PTPRK	0.902	0
1615	AHR	0.902	0
1615	RHOBTB2	0.972	0
1615	PDS5B	0.909	0
1615	TP53INP1	0.958	0
1615	PHB	0.909	0
1615	SLC39A4	0.916	0
1617	EGR2	0.909	0
1620	HTATIP2	0.923	0
1620	ALDH1A2	0.958	0
1620	CYB5A	0.902	0
1620	UIMC1	0.916	0
1620	SLC39A4	0.937	0
1620	CTGF	0.902	0
1621	CHUK	0.902	0
1621	IDH1	0.944	0
1621	PTPRK	0.93	0
1621	AHR	0.909	0
1621	RHOBTB2	0.916	0
1631	ABCG2	0.909	0
1631	TANK	0.916	0
1631	NGFR	0.951	0
1643	HTATIP2	0.909	0
1643	CFTR	0.937	0
1643	SIRT4	0.944	0
1643	CYB5A	0.923	0
1643	HSPD1	0.923	0
1643	RHOA	0.937	0
1646	MYBBP1A	0.93	0
1646	PPP2R5C	0.937	0
1647	CYB5R2	0.902	0
1648	LSAMP	0.93	0
1648	SFN	0.944	0
1648	ARF1	0.902	0
1648	ACVR1C	0.909	0
1648	USP12	0.93	0
1648	ABI2	0.916	0
1648	EPHA3	0.916	0
1648	LRP1B	0.902	0
1648	USP33	0.923	0
1648	RAB25	0.93	0
1648	PLA2G16	0.902	0
1648	ABI2	0.972	0
1648	RTN4	0.916	0
1648	PPP3CC	0.916	0
1648	SPRY2	0.909	0
1648	SFN	0.93	0
1648	PPP2R5C	0.909	0
1648	SFN	0.909	0
1648	RNF180	0.944	0
1648	TOM1L2	0.937	0
1648	THRA	0.909	0
1648	DUSP22	0.909	0
1648	DLG1	0.923	0
1648	LXN	0.902	0
1648	CHST10	0.923	0
1648	VEZT	0.958	0
1648	WDR48	0.944	0
1648	TSC22D1	0.909	0
1648	PRKCE	0.902	0
1649	TSPAN13	0.93	0
1649	PGRMC2	0.902	0
1650	SELENBP1	0.902	0
1650	CTNND1	0.937	0
1650	MTUS1	0.902	0
1650	PTPRD	0.965	0
1650	HTATIP2	0.909	0
1650	RASSF3	0.909	0
1650	CAT	0.909	0
1650	ZHX2	0.93	0
1650	ST13	0.902	0
1650	IDH1	0.944	0
1650	SIRT4	0.916	0
1650	MTAP	0.923	0
1650	CYB5A	0.944	0
1650	IGF2R	0.909	0
1650	RHOA	0.937	0
1650	AHR	0.979	0
1650	PDS5B	0.916	0
1650	TP53INP1	0.951	0
1650	MAT2A	0.937	0
1650	PHB	0.951	0
1650	SLC39A4	0.916	0
1650	SGMS1	0.923	0
1650	SUFU	0.951	0
1652	DPP4	0.902	0
1652	ACY1	0.902	0
1652	KL	0.916	0
1655	EI24	0.909	0
1655	HDAC3	0.902	0
1655	TSPAN13	0.951	0
1655	TANK	0.923	0
1661	DAPK2	0.902	0
1668	RASL11A	0.902	0
1679	ABCG2	0.923	0
1684	DOK1	0.93	0
1684	TGFB1	0.937	0
1684	PLCB3	0.902	0
1684	RNH1	0.909	0
1685	CDK2AP1	0.902	0
1687	HIVEP1	0.951	0
1687	ING3	0.916	0
1688	SPRY4	0.916	0
1688	IL17RD	0.909	0
1688	ABI2	0.923	0
1688	SPRY2	0.909	0
1688	KDM3B	0.909	0
1688	STRADA	0.951	0
1688	LLGL1	0.944	0
1688	FRS3	0.937	0
1688	SPARCL1	0.944	0
1688	SCUBE2	0.958	0
1703	CTGF	0.923	0
171	EXTL1	0.937	0
171	LITAF	0.923	0
171	GNMT	0.923	0
1717	SMARCA2	0.909	0
1726	RANBP9	0.902	0
1726	NR2C2	0.902	0
1727	NINJ1	0.923	0
1727	PTPRK	0.902	0
1727	PPP2CB	0.944	0
1727	SIAH1	0.909	0
1728	CTNND1	0.923	0
1728	H2AFX	0.902	0
1728	PTPRD	0.916	0
1728	EXT2	0.923	0
1728	ETS2	0.93	0
1728	GANAB	0.937	0
1728	STAT3	0.916	0
1728	SIK1	0.951	0
1728	ANGPTL4	0.909	0
1728	PPP2R5C	0.916	0
1728	IDH1	0.909	0
1728	TGFBR2	0.909	0
1728	RPL11	0.93	0
1728	ITGA5	0.937	0
1728	ARF1	0.902	0
1728	PTPRK	0.958	0
1728	RHOBTB2	0.923	0
1728	TP53INP1	0.916	0
1728	PHB	0.965	0
1728	SGMS1	0.93	0
1729	ROR2	0.944	0
1729	NOTCH3	0.902	0
173	SPTBN1	0.972	0
173	ZMYND11	0.916	0
1730	SELENBP1	0.958	0
1730	MTUS1	0.979	0
1730	SEC14L2	0.902	0
1730	HSP90B1	0.909	0
1730	NR1I2	0.916	0
1730	CAT	0.958	0
1730	ZHX2	0.902	0
1730	SIRT4	0.909	0
1730	DOK2	0.909	0
1730	CYB5A	0.909	0
1730	DSP	0.958	0
1730	STARD13	0.916	0
1730	OSGIN1	0.923	0
1730	HSPD1	0.916	0
1730	DCLRE1A	0.916	0
1730	RHOA	0.93	0
1730	AGTR1	0.93	0
1730	PPARA	0.93	0
1730	EPHA1	0.916	0
1730	ZBTB48	0.909	0
1730	PAWR	0.902	0
1730	SUFU	0.916	0
1731	LRP1B	0.923	0
1731	PPP3CC	0.916	0
1731	2016-09-04	0.902	0
1731	PPP2R2C	0.951	0
1731	DLG1	0.909	0
1731	ZMYND11	0.909	0
1738	ADAMTS18	0.916	0
1738	PRDM4	0.93	0
174	SHQ1	0.909	0
174	MOB1B	0.916	0
174	CTDSPL	0.909	0
174	IDH1	0.923	0
174	FBP1	0.902	0
174	SOD2	0.979	0
174	IGF2R	0.923	0
174	TGFBR2	0.951	0
174	PDSS2	0.937	0
174	EAF1	0.909	0
174	SDHB	0.986	0
174	CYB561D2	0.909	0
174	DDX58	0.93	0
174	ANXA7	0.951	0
1741	SPTBN1	0.909	0
1742	CLDN1	0.909	0
1743	HTATIP2	0.909	0
1743	HSP90B1	0.93	0
1743	RASSF3	0.909	0
1743	IRF1	0.965	0
1743	DOK1	0.951	0
1743	ETS2	0.909	0
1743	LRIG3	0.902	0
1743	GANAB	0.951	0
1743	STAT3	0.944	0
1743	SIK1	0.93	0
1743	TGFBR2	0.909	0
1743	RNASET2	0.923	0
1743	RPL10	0.902	0
1743	OSGIN1	0.923	0
1743	HSPD1	0.902	0
1743	RPL11	0.902	0
1743	AGTR1	0.937	0
1743	PFN1	0.944	0
1743	TGFBI	0.909	0
1743	RNH1	0.965	0
1743	MAT2A	0.902	0
1743	PHB	0.902	0
1743	SGMS1	0.923	0
1743	MT1G	0.916	0
1747	E2F3	0.923	0
1747	RINT1	0.944	0
1756	SFN	0.958	0
1756	SIRT6	0.944	0
1756	PLK2	0.965	0
1756	FHL1	0.909	0
1757	MOB1B	0.965	0
1757	ACY1	0.944	0
1757	CHUK	0.909	0
1757	S100A11	0.902	0
1757	MME	0.916	0
1757	AIF1	0.909	0
1759	PFN1	0.944	0
1759	PALB2	0.923	0
1759	ZFP82	0.923	0
1765	NR1I2	0.923	0
1765	EXTL1	0.902	0
1765	ALDH1A2	0.902	0
1765	UFL1	0.902	0
1765	MST1R	0.916	0
1766	SELENBP1	0.93	0
1766	CTNND1	0.944	0
1766	MTUS1	0.951	0
1766	PTPRD	0.958	0
1766	HTATIP2	0.916	0
1766	NR1I2	0.909	0
1766	CAT	0.902	0
1766	ZHX2	0.937	0
1766	ST13	0.916	0
1766	IDH1	0.916	0
1766	SIRT4	0.951	0
1766	CYB5A	0.93	0
1766	DSP	0.944	0
1766	STARD13	0.909	0
1766	IGF2R	0.916	0
1766	HSPD1	0.902	0
1766	ITGA5	0.909	0
1766	DCLRE1A	0.93	0
1766	ALDH1A2	0.93	0
1766	RHOA	0.958	0
1766	CYB5R2	0.944	0
1766	PPARA	0.951	0
1766	AHR	0.951	0
1766	EPHA1	0.916	0
1766	TP53INP1	0.923	0
1766	MAT2A	0.937	0
1766	PHB	0.916	0
1766	ZBTB48	0.902	0
1766	SGMS1	0.902	0
1766	SUFU	0.965	0
1774	CAT	0.902	0
1774	LRIG3	0.923	0
1774	RNASET2	0.958	0
1774	GNMT	0.93	0
1774	AGTR1	0.937	0
1774	PPARA	0.923	0
1774	SGMS1	0.902	0
1774	SUFU	0.909	0
1775	ABCG2	0.944	0
1775	CYGB	0.951	0
1775	RASL11A	0.923	0
1775	TRIM13	0.916	0
1775	AKR1B1	0.923	0
1775	SCRIB	0.937	0
1775	EPHB3	0.909	0
1775	CABLES1	0.93	0
1775	MAT2A	0.902	0
178	PCDH9	0.916	0
1780	RAB25	0.972	0
1780	KL	0.944	0
1780	BMP4	0.916	0
1780	RBBP8	0.923	0
1787	SPTBN1	0.937	0
1789	MYBBP1A	0.902	0
1789	PTPRD	0.916	0
1793	RITA1	0.93	0
1793	LSAMP	0.972	0
1793	UCHL1	0.923	0
1793	SFN	0.902	0
1793	ARF1	0.916	0
1793	CSMD1	0.902	0
1793	WISP3	0.909	0
1793	EPHA3	0.93	0
1793	LRP1B	0.916	0
1793	TCF4	0.923	0
1793	ATMIN	0.916	0
1793	EFNA5	0.93	0
1793	RAB25	0.916	0
1793	PDS5B	0.951	0
1793	NDRG1	0.93	0
1793	RTN4	0.986	0
1793	PPP3CC	0.93	0
1793	SFN	0.916	0
1793	SMYD4	0.909	0
1793	SFN	0.909	0
1793	SALL2	0.923	0
1793	CDH13	0.93	0
1793	SFN	0.902	0
1793	RNF180	0.958	0
1793	ZNF382	0.916	0
1793	TP53BP1	0.902	0
1793	MADD	0.902	0
1793	THRA	0.937	0
1793	DUSP22	0.909	0
1793	SFN	0.902	0
1793	SMARCA4	0.909	0
1793	DLG1	0.923	0
1793	ZMYND11	0.958	0
1793	VEZT	0.944	0
1793	PRICKLE1	0.916	0
1793	WDR48	0.902	0
1793	TSC22D1	0.993	0
1793	MAPK10	0.916	0
1793	PRKCE	0.916	0
1799	DPP4	0.902	0
1799	DAB2	0.916	0
1799	RAB25	0.965	0
1799	AHNAK	0.902	0
1799	KL	0.923	0
1799	BMP4	0.951	0
1799	RBBP8	0.951	0
18	SRGAP3	0.916	0
18	LSAMP	0.909	0
18	UCHL1	0.93	0
18	SFN	0.979	0
18	PTCH2	0.909	0
18	USP12	0.902	0
18	ABI2	0.916	0
18	EPHA3	0.93	0
18	PPP1CA	0.909	0
18	TCF4	0.951	0
18	EFNA5	0.909	0
18	RAB25	0.958	0
18	SOX15	0.93	0
18	SMARCB1	0.923	0
18	PDS5B	0.93	0
18	ABI2	0.951	0
18	RTN4	0.93	0
18	PPP3CC	0.93	0
18	PPP2R5C	0.937	0
18	SFN	0.923	0
18	SALL2	0.958	0
18	CDH13	0.93	0
18	SFN	0.909	0
18	RNF180	0.937	0
18	PCDH10	0.916	0
18	TOM1L2	0.902	0
18	THRA	0.944	0
18	DLG1	0.923	0
18	LXN	0.923	0
18	PEA15	0.902	0
18	CBX5	0.902	0
18	CHST10	0.93	0
18	VEZT	0.951	0
18	PRICKLE1	0.916	0
18	TRIM32	0.951	0
18	WDR48	0.944	0
18	EGR2	0.916	0
18	TSC22D1	0.909	0
180	PRKCB	0.902	0
180	ACHE	0.902	0
180	SMARCB1	0.902	0
180	EEF1E1	0.902	0
180	SIRT6	0.944	0
180	PLK2	0.909	0
1800	MOB1B	0.909	0
1800	ACY1	0.951	0
1800	MME	0.958	0
1800	AIF1	0.902	0
1800	SDHD	0.902	0
1802	DCDC2	0.909	0
1809	PTCH2	0.902	0
1809	ABI2	0.902	0
1809	PPP2R5C	0.909	0
1809	FBXW7	0.902	0
1809	VPS53	0.916	0
1809	KIF1B	0.93	0
1809	SMCHD1	0.93	0
1810	WHSC1L1	0.902	0
1812	UCHL1	0.909	0
1812	SFN	0.923	0
1812	ARF1	0.902	0
1812	WISP3	0.916	0
1812	ABI2	0.965	0
1812	TCF4	0.944	0
1812	SLX4	0.937	0
1812	EFNA5	0.909	0
1812	RAB25	0.937	0
1812	SOX15	0.951	0
1812	SMARCB1	0.916	0
1812	KAT5	0.923	0
1812	NDRG1	0.909	0
1812	ABI2	0.909	0
1812	SPRY2	0.944	0
1812	KDM3B	0.937	0
1812	SMYD4	0.944	0
1812	STRADA	0.93	0
1812	SALL2	0.93	0
1812	CDH13	0.916	0
1812	SFN	0.916	0
1812	ZNF382	0.916	0
1812	PCDH10	0.902	0
1812	TP53BP1	0.916	0
1812	ADARB1	0.93	0
1812	LLGL1	0.972	0
1812	SPARC	0.916	0
1812	FRS3	0.944	0
1812	MADD	0.93	0
1812	PRDM2	0.909	0
1812	THRA	0.902	0
1812	SPARCL1	0.93	0
1812	SFN	0.944	0
1812	SCUBE2	0.923	0
1812	LXN	0.902	0
1812	PEA15	0.916	0
1812	DAPK3	0.909	0
1812	CBFA2T3	0.902	0
1812	BEX2	0.93	0
1812	TRIM32	0.909	0
1812	CBFA2T3	0.923	0
1813	USP12	0.902	0
1815	SYNPO2	0.93	0
1815	CBX5	0.923	0
1815	AMER1	0.93	0
1816	RITA1	0.951	0
1816	ARF1	0.909	0
1816	ATMIN	0.902	0
1816	PLA2G16	0.965	0
1816	KAT5	0.909	0
1816	SFN	0.965	0
1816	PRKAR1A	0.944	0
1816	ADARB1	0.923	0
1816	TOM1L2	0.944	0
1816	SPARCL1	0.93	0
1816	MAPK10	0.916	0
1820	PLCE1	0.902	0
183	SFN	0.902	0
1838	RHOBTB2	0.902	0
1838	PPP2CB	0.951	0
1840	PRKCB	0.909	0
1840	RITA1	0.916	0
1840	SRGAP3	0.909	0
1840	LSAMP	0.916	0
1840	UCHL1	0.937	0
1840	SFN	0.965	0
1840	ABI2	0.923	0
1840	EPHA3	0.93	0
1840	PPP1CA	0.909	0
1840	TCF4	0.951	0
1840	SLX4	0.909	0
1840	EFNA5	0.958	0
1840	RAB25	0.965	0
1840	SOX15	0.951	0
1840	SMARCB1	0.972	0
1840	KAT5	0.93	0
1840	PDS5B	0.965	0
1840	EBF3	0.909	0
1840	RTN4	0.93	0
1840	PPP3CC	0.93	0
1840	SFN	0.909	0
1840	SALL2	0.958	0
1840	CDH13	0.944	0
1840	SFN	0.909	0
1840	RNF180	0.916	0
1840	ZNF382	0.93	0
1840	PCDH10	0.916	0
1840	TP53BP1	0.923	0
1840	ADARB1	0.923	0
1840	FRS3	0.916	0
1840	MADD	0.909	0
1840	THRA	0.93	0
1840	SFN	0.93	0
1840	SMARCA4	0.951	0
1840	LXN	0.958	0
1840	PEA15	0.944	0
1840	CBX5	0.944	0
1840	SIRT6	0.923	0
1840	CHST10	0.923	0
1840	PLK2	0.93	0
1840	VEZT	0.951	0
1840	PRICKLE1	0.944	0
1840	BEX2	0.902	0
1840	TRIM32	0.93	0
1840	WDR48	0.944	0
1840	CBFA2T3	0.909	0
1840	TSC22D1	0.916	0
1840	FHL1	0.916	0
1843	SFN	0.972	0
1843	ABI2	0.909	0
1843	EPHA3	0.937	0
1843	PPP1CA	0.958	0
1843	TCF4	0.902	0
1843	EFNA5	0.916	0
1843	RAB25	0.951	0
1843	SOX15	0.916	0
1843	SMARCB1	0.958	0
1843	PDS5B	0.944	0
1843	ABI2	0.93	0
1843	PPP3CC	0.923	0
1843	EEF1E1	0.93	0
1843	SFN	0.916	0
1843	PPP2R5C	0.902	0
1843	SALL2	0.909	0
1843	CDH13	0.923	0
1843	ZNF382	0.909	0
1843	PCDH10	0.93	0
1843	PRKAR1A	0.93	0
1843	TP53BP1	0.93	0
1843	ADARB1	0.909	0
1843	ARF1	0.916	0
1843	FRS3	0.909	0
1843	SPARCL1	0.93	0
1843	SFN	0.909	0
1843	LXN	0.965	0
1843	ZFP82	0.923	0
1843	CHST10	0.909	0
1843	VEZT	0.958	0
1843	PRICKLE1	0.909	0
1843	TRIM32	0.909	0
1843	WDR48	0.986	0
1844	EI24	0.958	0
1844	HDAC3	0.916	0
1844	TSPAN13	0.937	0
1845	PGRMC2	0.951	0
1845	PRODH	0.923	0
1848	S100A11	0.916	0
1848	AIF1	0.944	0
1851	TANK	0.916	0
1851	NGFR	0.909	0
1853	PRKCB	0.916	0
1853	LSAMP	0.93	0
1853	UCHL1	0.958	0
1853	ARF1	0.944	0
1853	CSMD1	0.902	0
1853	ABI2	0.909	0
1853	EPHA3	0.902	0
1853	TCF4	0.902	0
1853	GJA1	0.944	0
1853	KAT5	0.909	0
1853	NDRG1	0.93	0
1853	RTN4	0.902	0
1853	SPRY2	0.965	0
1853	EGR1	0.916	0
1853	SMYD4	0.923	0
1853	SALL2	0.93	0
1853	CDH13	0.937	0
1853	SFN	0.923	0
1853	ADARB1	0.902	0
1853	LLGL1	0.93	0
1853	SPARC	0.937	0
1853	PHLPP2	0.923	0
1853	THRA	0.965	0
1853	SFN	0.902	0
1853	PEA15	0.916	0
1853	DAPK3	0.916	0
1853	PRICKLE1	0.902	0
1853	TSC22D1	0.909	0
1853	PRKCE	0.951	0
1867	CFTR	0.909	0
1868	RHOBTB2	0.923	0
1868	EGR2	0.902	0
1876	MAD1L1	0.923	0
1876	PRKAR1A	0.909	0
1876	SPARCL1	0.902	0
1876	PPP2R2C	0.902	0
1876	PEA15	0.916	0
1876	PRICKLE1	0.916	0
1876	MAPK10	0.944	0
1878	RPL5	0.986	0
1878	RPL11	0.902	0
1878	TAGLN	0.902	0
1879	RITA1	0.916	0
1879	SFN	0.951	0
1879	ABI2	0.909	0
1879	EPHA3	0.916	0
1879	PPP1CA	0.979	0
1879	RAB25	0.923	0
1879	SMARCB1	0.951	0
1879	KAT5	0.93	0
1879	PDS5B	0.923	0
1879	PPP3CC	0.902	0
1879	SPRY2	0.902	0
1879	EEF1E1	0.923	0
1879	SFN	0.937	0
1879	CDH13	0.902	0
1879	PCDH10	0.902	0
1879	PRKAR1A	0.951	0
1879	ADARB1	0.944	0
1879	LLGL1	0.916	0
1879	TOM1L2	0.902	0
1879	FRS3	0.93	0
1879	THRA	0.902	0
1879	SPARCL1	0.958	0
1879	LXN	0.937	0
1879	ZFP82	0.902	0
1879	PEA15	0.93	0
1879	CHST10	0.902	0
1879	VEZT	0.937	0
1879	PRICKLE1	0.902	0
1879	TRIM32	0.902	0
1879	WDR48	0.965	0
1879	MAPK10	0.909	0
1882	ZFP82	0.923	0
1882	PTCH2	0.916	0
1882	SLX4	0.902	0
1882	MAD1L1	0.951	0
1882	AKR1B1	0.909	0
1882	PPP2R2C	0.93	0
1884	DLEC1	0.902	0
1884	CCAR2	0.909	0
1885	AFAP1L2	0.937	0
1885	HIF1A	0.916	0
1892	PPP2CB	0.93	0
1909	TSPAN13	0.909	0
1909	TANK	0.951	0
1909	UBE4B	0.923	0
191	CDO1	0.937	0
1910	TANK	0.909	0
1910	UBE4B	0.916	0
1912	PLD1	0.923	0
1912	ITGB1	0.909	0
1912	CDK6	0.951	0
1916	ING1	0.93	0
1921	PCDH17	0.902	0
1921	CIZ1	0.93	0
1921	ARNTL	0.902	0
1922	PRKCB	0.902	0
1922	UCHL1	0.923	0
1922	SFN	0.93	0
1922	TCF4	0.909	0
1922	GJA1	0.923	0
1922	RAB25	0.93	0
1922	SMARCB1	0.937	0
1922	KAT5	0.902	0
1922	SALL2	0.951	0
1922	CDH13	0.93	0
1922	SFN	0.958	0
1922	LRRC4	0.923	0
1922	PCDH10	0.958	0
1922	SPARC	0.916	0
1922	SFN	0.916	0
1922	LXN	0.93	0
1922	DAPK3	0.923	0
1922	SIRT6	0.916	0
1922	CHST10	0.937	0
1922	EGR2	0.951	0
1922	CBFA2T3	0.909	0
1922	FHL1	0.902	0
1928	PKD1	0.902	0
1932	RITA1	0.93	0
1932	ARF1	0.944	0
1932	LZTS1	0.923	0
1932	NDRG1	0.937	0
1932	SFN	0.909	0
1932	SFN	0.916	0
1932	MXI1	0.909	0
1932	TOM1L2	0.909	0
1932	RNF144A	0.951	0
1935	MTUS1	0.909	0
1935	NR1I2	0.916	0
1935	DSP	0.909	0
1935	FLNA	0.944	0
1935	PAWR	0.923	0
1941	ABCG2	0.93	0
1941	CYGB	0.902	0
1941	RASL11A	0.965	0
1941	TRIM13	0.937	0
1941	EPHB3	0.923	0
1941	CABLES1	0.923	0
1941	MAT2A	0.93	0
1941	THSD1	0.923	0
195	ST13	0.909	0
195	IDH1	0.923	0
195	PTPRK	0.93	0
195	AHR	0.902	0
1950	CASP8	0.944	0
1950	THBD	0.909	0
1951	KL	0.93	0
1951	BARD1	0.902	0
1951	AIF1	0.902	0
1953	PPP2CB	0.965	0
1953	PPP2CB	0.902	0
197	DOK2	0.909	0
197	SIAH1	0.916	0
1975	PRKCB	0.951	0
1975	ACHE	0.93	0
1975	GJA1	0.93	0
1975	TREX2	0.909	0
1975	EGR1	0.951	0
1975	ITGA7	0.965	0
1975	SPARC	0.93	0
1975	SMARCA4	0.902	0
1975	CBFA2T3	0.972	0
1975	BEX2	0.93	0
1975	CBFA2T3	0.902	0
1975	ARNTL	0.923	0
1975	FHL1	0.923	0
1981	HPGD	0.923	0
1982	RASSF3	0.902	0
1982	CAT	0.902	0
1982	IGF2R	0.93	0
1982	STAT1	0.937	0
1982	SDHA	0.916	0
1982	DAPK2	0.902	0
1982	DNAJA3	0.909	0
1982	SGMS1	0.937	0
1982	SUFU	0.902	0
1986	TGFB1	0.902	0
1986	EEF1A1	0.916	0
1986	ITGA5	0.909	0
199	GNMT	0.923	0
1997	ALDH1A2	0.909	0
1997	SDHA	0.93	0
2001	SDHA	0.902	0
2001	DAPK2	0.944	0
2001	PRODH	0.923	0
[truncated: 13,387 more rows]
