# Supplementary material for: Insights into long noncoding RNAs of naked mole rat (Heterocephalus glaber) and their potential association with cancer resistance
Source: Epigenetics Chromatin. 2016 Nov 10;9:51. doi: 10.1186/s13072-016-0101-5 (PMC5103457; doi:10.1186/s13072-016-0101-5)
Supplement: Supplementary file 10 — Additional file 10: Table S9. List of rat lncRNAs that intensively coexpressed with PTSGs-Rat. [file 13072_2016_101_MOESM10_ESM.xlsx]

## Sheet: Sheet1
Table S9. List of rat lncRNAs that intensively coexpressed with PTSGs-Rat.
lncRNA	mRNA	coefficient*	p-value
NONRATT000954.2	Sall2	0.93007	0
NONRATT000954.2	Lzts1	0.916084	0
NONRATT000954.2	Camk2n1	0.902098	0
NONRATT000954.2	Uchl1	0.93007	0
NONRATT000954.2	Robo1	0.909091	0
NONRATT000954.2	Unc5c	0.944056	0
NONRATT000954.2	Ikzf2	0.909091	0
NONRATT000954.2	Ppp2r2c	0.951049	0
NONRATT000954.2	Cacna2d3	0.958042	0
NONRATT000954.2	Zfp36	-0.916084	0
NONRATT000954.2	Rhobtb2	0.937063	0
NONRATT000954.2	Ndrg4	0.923077	0
NONRATT000954.2	Abi2	0.937063	0
NONRATT000954.2	Rap1GAP	0.986014	0
NONRATT000954.2	Prkce	0.902098	0
NONRATT000954.2	Fzr1	0.937063	0
NONRATT000954.2	Thra	0.902098	0
NONRATT000954.2	Dnmt3b	-0.909091	0
NONRATT000954.2	Tcf4	0.937063	0
NONRATT000954.2	Vezt	0.909091	0
NONRATT000954.2	Ceacam1	-0.902098	0
NONRATT000954.2	Gsk3b	0.93007	0
NONRATT000954.2	Nupr1	-0.951049	0
NONRATT000954.2	Rassf3	-0.909091	0
NONRATT000954.2	Fas	-0.965035	0
NONRATT000954.2	Rnd3	-0.958042	0
NONRATT000954.2	Apc	0.965035	0
NONRATT000954.2	G0s2	-0.93007	0
NONRATT000954.2	Usp33	0.923077	0
NONRATT000954.2	Mad1l1	-0.909091	0
NONRATT000954.2	Rnh1	-0.909091	0
NONRATT000954.2	Sirt2	0.951049	0
NONRATT000954.2	Igfbp4	-0.923077	0
NONRATT000954.2	Cdo1	-0.909091	0
NONRATT033553.1	Hspb7	0.909091	0
NONRATT033553.1	Ciz1	0.916084	0
NONRATT033553.1	Bcr	0.902098	0
NONRATT033553.1	Cux1	0.902098	0
NONRATT033553.1	Clu	-0.93007	0
NONRATT031825.1	Smad2	-0.916084	0
NONRATT002780.2	Akap12	0.902098	0
NONRATT002780.2	Mapk10	0.916084	0
NONRATT002780.2	Ddx58	-0.902098	0
NONRATT000043.2	Smad4	-0.902098	0
NONRATT032996.1	Ddx58	-0.902098	0
NONRATT032996.1	Ptpn6	-0.93007	0
NONRATT008422.2	Sdhb	0.923077	0
NONRATT008422.2	Dpp4	0.923077	0
NONRATT017681.2	Dusp26	0.902098	0
NONRATT017681.2	Fadd	-0.902098	0
NONRATT029956.2	Brsk1	0.902098	0
NONRATT003187.2	Pgr	0.916084	0
NONRATT003187.2	Vsnl1	0.909091	0
NONRATT003187.2	Akap12	0.93007	0
NONRATT003187.2	Atmin	0.916084	0
NONRATT003187.2	Mapk10	0.923077	0
NONRATT003187.2	Dkk3	0.916084	0
NONRATT003187.2	Unc5b	0.909091	0
NONRATT003187.2	Abi2	0.902098	0
NONRATT003187.2	Prdm5	0.923077	0
NONRATT003187.2	Btk	-0.902098	0
NONRATT003187.2	Tom1l2	0.902098	0
NONRATT003187.2	Nupr1	-0.909091	0
NONRATT003187.2	Krit1	0.916084	0
NONRATT003187.2	Rnd3	-0.902098	0
NONRATT003187.2	Cd4	-0.93007	0
NONRATT003187.2	Ddx58	-0.937063	0
NONRATT021845.2	Pgr	0.902098	0
NONRATT021845.2	Lzts1	0.909091	0
NONRATT021845.2	Unc5c	0.958042	0
NONRATT021845.2	Fbxo25	0.944056	0
NONRATT021845.2	Cacna2d3	0.916084	0
NONRATT021845.2	Abi2	0.902098	0
NONRATT021845.2	Prkce	0.944056	0
NONRATT021845.2	Smarcb1	0.902098	0
NONRATT021845.2	Tcf4	0.902098	0
NONRATT021845.2	Itga7	0.916084	0
NONRATT021845.2	Foxp1	0.902098	0
NONRATT021845.2	Nupr1	-0.916084	0
NONRATT021845.2	Fas	-0.93007	0
NONRATT021845.2	Tsc2	0.937063	0
NONRATT021845.2	Usp33	0.902098	0
NONRATT021845.2	Sirt2	0.923077	0
NONRATT021845.2	Rbp1	-0.909091	0
NONRATT021845.2	Ptprc	-0.902098	0
NONRATT008388.2	Pgr	0.972028	0
NONRATT008388.2	Camk2n1	0.923077	0
NONRATT008388.2	Akap12	0.951049	0
NONRATT008388.2	Spry2	0.909091	0
NONRATT008388.2	Atmin	0.958042	0
NONRATT008388.2	Unc5c	0.909091	0
NONRATT008388.2	Rhob	0.937063	0
NONRATT008388.2	Napepld	0.923077	0
NONRATT008388.2	Dnajb4	0.902098	0
NONRATT008388.2	Dusp6	-0.951049	0
NONRATT008388.2	Prdm5	0.986014	0
NONRATT008388.2	Prkce	0.916084	0
NONRATT008388.2	Ikzf3	-0.902098	0
NONRATT008388.2	Smarcb1	0.937063	0
NONRATT008388.2	Itga7	0.902098	0
NONRATT008388.2	Zdhhc2	0.902098	0
NONRATT008388.2	Bmpr2	0.902098	0
NONRATT008388.2	Cbx5	0.902098	0
NONRATT008388.2	Ift88	0.909091	0
NONRATT008388.2	Sparcl1	0.923077	0
NONRATT008388.2	Tom1l2	0.909091	0
NONRATT008388.2	Epha1	-0.944056	0
NONRATT008388.2	Krit1	0.951049	0
NONRATT008388.2	Stard13	-0.902098	0
NONRATT008388.2	Cd4	-0.909091	0
NONRATT008388.2	Tsc2	0.916084	0
NONRATT008388.2	Ssbp2	0.93007	0
NONRATT008388.2	Itga5	-0.923077	0
NONRATT008388.2	Errfi1	-0.923077	0
NONRATT008388.2	Rbp1	-0.93007	0
NONRATT008388.2	Idh1	-0.923077	0
NONRATT002332.2	Pgr	0.972028	0
NONRATT002332.2	Sall2	0.923077	0
NONRATT002332.2	Camk2n1	0.979021	0
NONRATT002332.2	Akap12	0.951049	0
NONRATT002332.2	Robo1	0.916084	0
NONRATT002332.2	Atmin	0.958042	0
NONRATT002332.2	Unc5c	0.951049	0
NONRATT002332.2	Rhob	0.937063	0
NONRATT002332.2	Napepld	0.93007	0
NONRATT002332.2	Brsk1	0.93007	0
NONRATT002332.2	Dnajb4	0.93007	0
NONRATT002332.2	Cacna2d3	0.93007	0
NONRATT002332.2	Dusp6	-0.909091	0
NONRATT002332.2	Dkk3	0.902098	0
NONRATT002332.2	Rhobtb2	0.916084	0
NONRATT002332.2	Ndrg4	0.916084	0
NONRATT002332.2	Abi2	0.937063	0
NONRATT002332.2	Prdm5	0.944056	0
NONRATT002332.2	Adarb1	0.909091	0
NONRATT002332.2	Ikzf3	-0.944056	0
NONRATT002332.2	Smarcb1	0.951049	0
NONRATT002332.2	Fzr1	0.902098	0
NONRATT002332.2	Thra	0.902098	0
NONRATT002332.2	Tcf4	0.923077	0
NONRATT002332.2	Vezt	0.923077	0
NONRATT002332.2	Bmpr2	0.902098	0
NONRATT002332.2	Sparcl1	0.944056	0
NONRATT002332.2	Rasal2	0.909091	0
NONRATT002332.2	Tom1l2	0.937063	0
NONRATT002332.2	Epha1	-0.937063	0
NONRATT002332.2	Krit1	0.993007	0
NONRATT002332.2	Ppp2cb	0.902098	0
NONRATT002332.2	Stard13	-0.909091	0
NONRATT002332.2	Tsc2	0.909091	0
NONRATT002332.2	Zmynd11	0.902098	0
NONRATT002332.2	Usp33	0.909091	0
NONRATT002332.2	Rnh1	-0.916084	0
NONRATT002332.2	Ssbp2	0.93007	0
NONRATT002332.2	Errfi1	-0.937063	0
NONRATT002332.2	Sirt2	0.937063	0
NONRATT002332.2	Igf1	-0.902098	0
NONRATT002332.2	Rbp1	-0.916084	0
NONRATT002332.2	Igfbp4	-0.923077	0
NONRATT002332.2	Idh1	-0.93007	0
NONRATT002332.2	Cdo1	-0.916084	0
NONRATT002332.2	Stat1	-0.909091	0
NONRATT002332.2	Cat	-0.902098	0
NONRATT003127.2	Pgr	0.902098	0
NONRATT003127.2	Sall2	0.902098	0
NONRATT003127.2	Lzts1	0.937063	0
NONRATT003127.2	Camk2n1	0.923077	0
NONRATT003127.2	Akap12	0.923077	0
NONRATT003127.2	Atmin	0.909091	0
NONRATT003127.2	Ppm1l	0.909091	0
NONRATT003127.2	Dnajb4	0.902098	0
NONRATT003127.2	Dkk3	0.923077	0
NONRATT003127.2	Unc5b	0.902098	0
NONRATT003127.2	Ppp1r1b	0.923077	0
NONRATT003127.2	Zfp36	-0.909091	0
NONRATT003127.2	Rhobtb2	0.93007	0
NONRATT003127.2	Abi2	0.916084	0
NONRATT003127.2	Rap1GAP	0.923077	0
NONRATT003127.2	Fzr1	0.951049	0
NONRATT003127.2	Cbx5	0.923077	0
NONRATT003127.2	Tom1l2	0.916084	0
NONRATT003127.2	Nupr1	-0.923077	0
NONRATT003127.2	Krit1	0.916084	0
NONRATT003127.2	Fas	-0.93007	0
NONRATT003127.2	Rnd3	-0.993007	0
NONRATT003127.2	Apc	0.902098	0
NONRATT003127.2	G0s2	-0.965035	0
NONRATT003127.2	Itga5	-0.923077	0
NONRATT003127.2	Igf1	-0.937063	0
NONRATT003127.2	Igfbp4	-0.944056	0
NONRATT003127.2	Cdo1	-0.93007	0
NONRATT003127.2	Cat	-0.909091	0
NONRATT028785.2	Uchl1	0.909091	0
NONRATT028785.2	Robo1	0.916084	0
NONRATT028785.2	Atmin	0.909091	0
NONRATT028785.2	Unc5c	0.923077	0
NONRATT028785.2	Ppp2r2c	0.93007	0
NONRATT028785.2	Cebpa	-0.909091	0
NONRATT028785.2	Fbxo25	0.923077	0
NONRATT028785.2	Cacna2d3	0.902098	0
NONRATT028785.2	Zfp36	-0.916084	0
NONRATT028785.2	Rap1GAP	0.923077	0
NONRATT028785.2	Prkce	0.951049	0
NONRATT028785.2	Dnmt3b	-0.916084	0
NONRATT028785.2	Itga7	0.902098	0
NONRATT028785.2	Zdhhc2	0.937063	0
NONRATT028785.2	Tom1l2	0.909091	0
NONRATT028785.2	Nupr1	-0.972028	0
NONRATT028785.2	Fas	-0.93007	0
NONRATT028785.2	Rnd3	-0.923077	0
NONRATT028785.2	Nr2c2	0.916084	0
NONRATT028785.2	Apc	0.902098	0
NONRATT028785.2	Tsc2	0.916084	0
NONRATT028785.2	Sirt2	0.909091	0
NONRATT028785.2	Tgfbi	-0.944056	0
NONRATT028785.2	Igfbp4	-0.909091	0
NONRATT017772.2	Camk2n1	0.902098	0
NONRATT017772.2	Unc5c	0.902098	0
NONRATT017772.2	Cacna2d3	0.916084	0
NONRATT017772.2	Abi2	0.93007	0
NONRATT017772.2	Gsk3b	0.902098	0
NONRATT017772.2	Krit1	0.916084	0
NONRATT017772.2	Rnd3	-0.902098	0
NONRATT017772.2	Usp33	0.923077	0
NONRATT017772.2	Sirt2	0.902098	0
NONRATT017772.2	Mst1	-0.93007	0
NONRATT017772.2	Rpl10	-0.93007	0
NONRATT025508.2	Ndn	0.923077	0
NONRATT025508.2	Mlh3	-0.944056	0
NONRATT025508.2	Spop	0.923077	0
NONRATT025508.2	Irf8	-0.944056	0
NONRATT025508.2	Sod2	-0.937063	0
NONRATT025508.2	Rnaset2	-0.923077	0
NONRATT010991.2	Fbxo25	0.909091	0
NONRATT010991.2	Zfp36	-0.909091	0
NONRATT010991.2	Vps53	0.902098	0
NONRATT027596.2	Pgr	0.93007	0
NONRATT027596.2	Ndn	0.916084	0
NONRATT027596.2	Sall2	0.916084	0
NONRATT027596.2	Camk2n1	0.909091	0
NONRATT027596.2	Uchl1	0.916084	0
NONRATT027596.2	Akap12	0.951049	0
NONRATT027596.2	Robo1	0.986014	0
NONRATT027596.2	Atmin	0.902098	0
NONRATT027596.2	Unc5c	0.951049	0
NONRATT027596.2	Thy1	0.909091	0
NONRATT027596.2	Opcml	0.972028	0
NONRATT027596.2	Napepld	0.93007	0
NONRATT027596.2	Cebpa	-0.923077	0
NONRATT027596.2	Nnat	0.902098	0
NONRATT027596.2	Cacna2d3	0.937063	0
NONRATT027596.2	Dkk3	0.909091	0
NONRATT027596.2	Unc5b	0.902098	0
NONRATT027596.2	Extl3	0.902098	0
NONRATT027596.2	Ndrg4	0.958042	0
NONRATT027596.2	Abi2	0.944056	0
NONRATT027596.2	Rap1GAP	0.909091	0
NONRATT027596.2	Prkce	0.916084	0
NONRATT027596.2	Fzr1	0.916084	0
NONRATT027596.2	Mxi1	0.916084	0
NONRATT027596.2	Thra	0.951049	0
NONRATT027596.2	Tcf4	0.944056	0
NONRATT027596.2	Itga7	0.937063	0
NONRATT027596.2	Ceacam1	-0.93007	0
NONRATT027596.2	Tom1l2	0.951049	0
NONRATT027596.2	Gsk3b	0.944056	0
NONRATT027596.2	Nupr1	-0.93007	0
NONRATT027596.2	Krit1	0.937063	0
NONRATT027596.2	Fas	-0.902098	0
NONRATT027596.2	Madd	0.937063	0
NONRATT027596.2	Crem	-0.944056	0
NONRATT027596.2	Apc	0.93007	0
NONRATT027596.2	Dmtf1	0.916084	0
NONRATT027596.2	Usp33	0.951049	0
NONRATT027596.2	Pds5b	0.937063	0
NONRATT027596.2	Rnh1	-0.937063	0
NONRATT027596.2	Ddx58	-0.902098	0
NONRATT027596.2	Errfi1	-0.937063	0
NONRATT027596.2	Sirt2	0.93007	0
NONRATT027596.2	Rbp1	-0.902098	0
NONRATT027596.2	Gnmt	-0.923077	0
NONRATT027596.2	Igfbp4	-0.923077	0
NONRATT027596.2	Rbm5	0.916084	0
NONRATT027596.2	Idh1	-0.93007	0
NONRATT027596.2	Nit2	-0.93007	0
NONRATT027596.2	Stat1	-0.937063	0
NONRATT027596.2	Hrg	-0.937063	0
NONRATT029140.2	Grem1	0.951049	0
NONRATT029140.2	Bmp4	0.951049	0
NONRATT029140.2	Klf5	0.93007	0
NONRATT029140.2	Wnt5a	0.972028	0
NONRATT029140.2	Cited2	0.93007	0
NONRATT029140.2	Igfbp5	0.93007	0
NONRATT029140.2	Ddr2	0.909091	0
NONRATT029140.2	Slit2	0.958042	0
NONRATT029140.2	Notch3	0.916084	0
NONRATT029140.2	Sema3f	0.909091	0
NONRATT029140.2	Per2	0.923077	0
NONRATT029140.2	Tank	-0.902098	0
NONRATT029140.2	Bmpr1a	0.909091	0
NONRATT029140.2	Rad23b	-0.944056	0
NONRATT029140.2	Clu	-0.923077	0
NONRATT009038.2	Vsnl1	0.902098	0
NONRATT009038.2	Bex2	0.951049	0
NONRATT009038.2	Ppm1l	0.958042	0
NONRATT009038.2	Mapk10	0.937063	0
NONRATT009038.2	Uvrag	0.902098	0
NONRATT009038.2	Lifr	-0.902098	0
NONRATT008320.2	Fbxo25	0.916084	0
NONRATT023036.2	Bex2	0.909091	0
NONRATT007649.2	Plxnc1	0.902098	0
NONRATT007649.2	Nme1	0.902098	0
NONRATT016095.2	Rprm	0.923077	0
NONRATT016095.2	Thbd	-0.93007	0
NONRATT016095.2	Dsp	-0.951049	0
NONRATT016095.2	Pml	-0.944056	0
NONRATT016095.2	Ehf	-0.91769	2.58817e-05
NONRATT016095.2	Stat5a	-0.909091	0
NONRATT016095.2	Eaf1	-0.902098	0
NONRATT016095.2	Cmtm3	-0.909091	0
NONRATT016095.2	Dennd2d	-0.916084	0
NONRATT016095.2	Plce1	-0.972028	0
NONRATT016095.2	Yap1	-0.909091	0
NONRATT016095.2	Dcn	-0.909091	0
NONRATT016095.2	Mt2A	-0.937063	0
NONRATT016095.2	Ptpn2	-0.909091	0
NONRATT016095.2	Nfkb1	-0.923077	0
NONRATT016095.2	Ppp2r1b	-0.93007	0
NONRATT016095.2	Spint2	-0.937063	0
NONRATT016095.2	Txnip	-0.937063	0
NONRATT016095.2	Acy1	-0.916084	0
NONRATT016095.2	Arhgap29	-0.916084	0
NONRATT016095.2	Rpl5	-0.951049	0
NONRATT004170.2	Extl3	0.902098	0
NONRATT031710.1	Rhob	-0.93007	0
NONRATT031710.1	Chst10	-0.93007	0
NONRATT031710.1	Dclre1a	0.979021	0
NONRATT031710.1	Prdm4	-0.902098	0
NONRATT031710.1	Arl6ip5	-0.902098	0
NONRATT031710.1	Tspan13	-0.909091	0
NONRATT031710.1	Trim3	-0.923077	0
NONRATT031710.1	Bmpr2	-0.909091	0
NONRATT031710.1	Sparcl1	-0.951049	0
NONRATT031710.1	Cxcl12	0.916084	0
NONRATT031710.1	Madd	-0.902098	0
NONRATT031710.1	Stard13	0.902098	0
NONRATT031710.1	Ahr	0.944056	0
NONRATT031710.1	Dmtf1	-0.902098	0
NONRATT031710.1	Shprh	-0.902098	0
NONRATT031710.1	Ssbp2	-0.923077	0
NONRATT031710.1	Ppp2r4	-0.923077	0
NONRATT031710.1	Xpo5	-0.937063	0
NONRATT031710.1	Gnmt	0.902098	0
NONRATT031710.1	Rtn4	-0.965035	0
NONRATT031710.1	Selenbp1	0.909091	0
NONRATT031710.1	Cat	0.909091	0
NONRATT031710.1	Ass1	0.937063	0
NONRATT026236.2	Bmp4	0.93007	0
NONRATT026236.2	Dact1	0.916084	0
NONRATT026236.2	Klf4	0.951049	0
NONRATT026236.2	Wnt5a	0.923077	0
NONRATT026236.2	Ephb2	0.944056	0
NONRATT026236.2	Cited2	0.902098	0
NONRATT026236.2	Igfbp5	0.902098	0
NONRATT026236.2	Ddr2	0.916084	0
NONRATT026236.2	Slit2	0.909091	0
NONRATT026236.2	Ctgf	0.902098	0
NONRATT026236.2	Diablo	0.902098	0
NONRATT026236.2	Bmpr1a	0.923077	0
NONRATT026236.2	Rad23b	-0.923077	0
NONRATT013625.2	Plxnc1	0.902098	0
NONRATT013625.2	Rpl5	-0.909091	0
NONRATT024439.2	Ndn	0.902098	0
NONRATT024439.2	Mapk10	0.902098	0
NONRATT024439.2	Mlh3	-0.916084	0
NONRATT024439.2	Spop	0.909091	0
NONRATT024439.2	Irf8	-0.923077	0
NONRATT024439.2	Sod2	-0.923077	0
NONRATT031761.1	Syk	-0.916084	0
NONRATT029443.2	Sall2	0.923077	0
NONRATT029443.2	Lzts1	0.944056	0
NONRATT029443.2	Camk2n1	0.923077	0
NONRATT029443.2	Uchl1	0.909091	0
NONRATT029443.2	Akap12	0.916084	0
NONRATT029443.2	Robo1	0.916084	0
NONRATT029443.2	Atmin	0.909091	0
NONRATT029443.2	Unc5c	0.909091	0
NONRATT029443.2	Rnf144a	0.916084	0
NONRATT029443.2	Dnajb4	0.909091	0
NONRATT029443.2	Cacna2d3	0.902098	0
NONRATT029443.2	Dkk3	0.902098	0
NONRATT029443.2	Rhobtb2	0.937063	0
NONRATT029443.2	Ndrg4	0.944056	0
NONRATT029443.2	Abi2	0.923077	0
NONRATT029443.2	Trim35	0.923077	0
NONRATT029443.2	Rap1GAP	0.923077	0
NONRATT029443.2	Smarcb1	0.923077	0
NONRATT029443.2	Fzr1	0.958042	0
NONRATT029443.2	Thra	0.916084	0
NONRATT029443.2	Tcf4	0.937063	0
NONRATT029443.2	Bmpr2	0.909091	0
NONRATT029443.2	Cbx5	0.923077	0
NONRATT029443.2	Sparcl1	0.902098	0
NONRATT029443.2	Slc39a4	-0.902098	0
NONRATT029443.2	Tom1l2	0.916084	0
NONRATT029443.2	Krit1	0.916084	0
NONRATT029443.2	Rnd3	-0.93007	0
NONRATT029443.2	Stard13	-0.902098	0
NONRATT029443.2	Apc	0.951049	0
NONRATT029443.2	Dmtf1	0.902098	0
NONRATT029443.2	Mad1l1	-0.909091	0
NONRATT029443.2	Errfi1	-0.923077	0
NONRATT029443.2	Gnmt	-0.909091	0
NONRATT029443.2	Igfbp4	-0.902098	0
NONRATT029443.2	Cdo1	-0.923077	0
NONRATT029443.2	Cat	-0.902098	0
NONRATT008879.2	Uchl1	0.937063	0
NONRATT008879.2	Akap12	0.944056	0
NONRATT008879.2	Robo1	0.909091	0
NONRATT008879.2	Spry2	0.944056	0
NONRATT008879.2	Rhob	0.916084	0
NONRATT008879.2	Thy1	0.944056	0
NONRATT008879.2	Opcml	0.93007	0
NONRATT008879.2	Rnf144a	0.902098	0
NONRATT008879.2	Napepld	0.923077	0
NONRATT008879.2	Cebpa	-0.923077	0
NONRATT008879.2	Dkk3	0.958042	0
NONRATT008879.2	Unc5b	0.923077	0
NONRATT008879.2	Ncoa5	0.923077	0
NONRATT008879.2	Ndrg4	0.923077	0
NONRATT008879.2	Trim35	0.916084	0
NONRATT008879.2	Prkce	0.909091	0
NONRATT008879.2	Fzr1	0.909091	0
NONRATT008879.2	Thra	0.923077	0
NONRATT008879.2	Bmpr2	0.937063	0
NONRATT008879.2	Cbx5	0.916084	0
NONRATT008879.2	Stub1	0.909091	0
NONRATT008879.2	Ceacam1	-0.909091	0
NONRATT008879.2	Sparcl1	0.916084	0
NONRATT008879.2	Slc39a4	-0.93007	0
NONRATT008879.2	Tom1l2	0.902098	0
NONRATT008879.2	Nr2c2	0.93007	0
NONRATT008879.2	Madd	0.902098	0
NONRATT008879.2	Crem	-0.923077	0
NONRATT008879.2	Dmtf1	0.909091	0
NONRATT008879.2	Pds5b	0.944056	0
NONRATT008879.2	Ssbp2	0.923077	0
NONRATT008879.2	Errfi1	-0.965035	0
NONRATT008879.2	Gnmt	-0.923077	0
NONRATT008879.2	Idh1	-0.972028	0
NONRATT008879.2	Cdo1	-0.909091	0
NONRATT008879.2	Nit2	-0.923077	0
NONRATT008879.2	Cat	-0.93007	0
NONRATT008879.2	Hrg	-0.909091	0
NONRATT013051.2	Pgr	0.937063	0
NONRATT013051.2	Atmin	0.923077	0
NONRATT013051.2	Rhob	0.909091	0
NONRATT013051.2	Ppp2r2c	0.916084	0
NONRATT013051.2	Dnajb4	0.923077	0
NONRATT013051.2	Ppp1r1b	0.93007	0
NONRATT013051.2	Smarcb1	0.909091	0
NONRATT013051.2	Zdhhc2	0.951049	0
NONRATT013051.2	Cbx5	0.909091	0
NONRATT013051.2	Epha1	-0.902098	0
NONRATT013051.2	Nupr1	-0.902098	0
NONRATT013051.2	Ppp3cc	0.909091	0
NONRATT013051.2	Krit1	0.909091	0
NONRATT013051.2	Rnd3	-0.909091	0
NONRATT013051.2	Stard13	-0.902098	0
NONRATT013051.2	Smarca2	0.93007	0
NONRATT013051.2	Itga5	-0.93007	0
NONRATT013051.2	Cul5	0.909091	0
NONRATT013051.2	Igf1	-0.902098	0
NONRATT013051.2	Tgfbi	-0.93007	0
NONRATT013051.2	Igfbp4	-0.951049	0
NONRATT009155.2	Adamts8	-0.902098	0
NONRATT014601.2	Bmp4	0.909091	0
NONRATT014601.2	Slit2	0.902098	0
NONRATT014601.2	Tank	-0.93007	0
NONRATT014601.2	Clu	-0.902098	0
NONRATT001257.2	Blnk	0.902098	0
NONRATT001257.2	Prox1	-0.944056	0
NONRATT001257.2	Cux1	0.937063	0
NONRATT030719.2	Robo1	0.944056	0
NONRATT030719.2	Tom1l2	0.93007	0
NONRATT026305.2	Lzts1	0.902098	0
NONRATT026305.2	Nov	0.902098	0
NONRATT026305.2	Zfp36	-0.916084	0
NONRATT026305.2	Rhobtb2	0.923077	0
NONRATT026305.2	Ndrg4	0.923077	0
NONRATT026305.2	Rap1GAP	0.923077	0
NONRATT026305.2	Fzr1	0.916084	0
NONRATT026305.2	Thra	0.902098	0
NONRATT026305.2	Dnmt3b	-0.916084	0
NONRATT026305.2	Nupr1	-0.909091	0
NONRATT026305.2	Fas	-0.93007	0
NONRATT026305.2	Rnd3	-0.937063	0
NONRATT026305.2	Apc	0.923077	0
NONRATT026305.2	G0s2	-0.923077	0
NONRATT026183.2	Robo1	0.916084	0
NONRATT026183.2	Ppp2r2c	0.909091	0
NONRATT026183.2	Fzr1	0.909091	0
NONRATT026183.2	Dnmt3b	-0.923077	0
NONRATT026183.2	Itga7	0.909091	0
NONRATT026183.2	Zdhhc2	0.916084	0
NONRATT026183.2	Stub1	0.909091	0
NONRATT026183.2	Tom1l2	0.909091	0
NONRATT026183.2	Rnd3	-0.909091	0
NONRATT026183.2	Tgfbr2	-0.902098	0
NONRATT026183.2	Smarca2	0.902098	0
NONRATT026183.2	Dlg1	0.979021	0
NONRATT026183.2	Igfbp4	-0.958042	0
NONRATT026183.2	Kif1b	0.93007	0
NONRATT012242.2	Npas2	0.902098	0
NONRATT012242.2	Yap1	-0.909091	0
NONRATT012242.2	Cndp2	-0.916084	0
NONRATT012242.2	Ilk	-0.93007	0
NONRATT012242.2	Itgb1	-0.923077	0
NONRATT012242.2	Myh9	-0.902098	0
NONRATT019938.2	Smarcb1	0.902098	0
NONRATT031110.2	Uchl1	0.909091	0
NONRATT031110.2	Robo1	0.923077	0
NONRATT031110.2	Ppp2r2c	0.93007	0
NONRATT031110.2	Zfp36	-0.916084	0
NONRATT031110.2	Rap1GAP	0.902098	0
NONRATT031110.2	Prkce	0.923077	0
NONRATT031110.2	Dnmt3b	-0.951049	0
NONRATT031110.2	Eef1e1	0.902098	0
NONRATT031110.2	Itga7	0.923077	0
NONRATT031110.2	Zdhhc2	0.944056	0
NONRATT031110.2	Cbx5	0.902098	0
NONRATT031110.2	Stub1	0.937063	0
NONRATT031110.2	Tom1l2	0.902098	0
NONRATT031110.2	Nupr1	-0.944056	0
NONRATT031110.2	Fas	-0.902098	0
NONRATT031110.2	Rnd3	-0.923077	0
NONRATT031110.2	Dlg1	0.902098	0
NONRATT031110.2	Apc	0.902098	0
NONRATT031110.2	Tgfbi	-0.923077	0
NONRATT031110.2	Igfbp4	-0.916084	0
NONRATT014419.2	Pgr	0.951049	0
NONRATT014419.2	Camk2n1	0.909091	0
NONRATT014419.2	Akap12	0.944056	0
NONRATT014419.2	Robo1	0.916084	0
NONRATT014419.2	Nov	0.916084	0
NONRATT014419.2	Dusp6	-0.923077	0
NONRATT014419.2	Cdh17	-0.909091	0
NONRATT014419.2	Smarcb1	0.909091	0
NONRATT014419.2	Fzr1	0.902098	0
NONRATT014419.2	Dnmt3b	-0.937063	0
NONRATT014419.2	Eef1e1	0.909091	0
NONRATT014419.2	Itga7	0.965035	0
NONRATT014419.2	Zdhhc2	0.923077	0
NONRATT014419.2	Cbx5	0.909091	0
NONRATT014419.2	Tom1l2	0.916084	0
NONRATT014419.2	Krit1	0.944056	0
NONRATT014419.2	Rnd3	-0.93007	0
NONRATT014419.2	Stard13	-0.902098	0
NONRATT014419.2	Cd4	-0.902098	0
NONRATT014419.2	Pafah1b1	0.902098	0
NONRATT014419.2	Itga5	-0.916084	0
NONRATT014419.2	Rbp1	-0.965035	0
NONRATT014419.2	Igfbp4	-0.958042	0
NONRATT014419.2	Hrg	-0.909091	0
NONRATT016855.2	Esr1	-0.923077	0
NONRATT021378.2	Slc39a1	-0.937063	0
NONRATT021378.2	Casp8	-0.937063	0
NONRATT021378.2	Cdh1	-0.909091	0
NONRATT007427.2	Ndn	0.909091	0
NONRATT007427.2	Akap12	0.902098	0
NONRATT007427.2	Opcml	0.93007	0
NONRATT007427.2	Napepld	0.916084	0
NONRATT007427.2	Adprh	0.937063	0
NONRATT007427.2	Mapk10	0.93007	0
NONRATT007427.2	Ndrg4	0.916084	0
NONRATT007427.2	Thra	0.916084	0
NONRATT007427.2	Slc39a4	-0.951049	0
NONRATT007427.2	Rnh1	-0.909091	0
NONRATT007427.2	Stat1	-0.944056	0
NONRATT004832.2	Pgr	0.958042	0
NONRATT004832.2	Camk2n1	0.951049	0
NONRATT004832.2	Akap12	0.937063	0
NONRATT004832.2	Atmin	0.902098	0
NONRATT004832.2	Unc5c	0.909091	0
NONRATT004832.2	Napepld	0.923077	0
NONRATT004832.2	Brsk1	0.909091	0
NONRATT004832.2	Prdm5	0.902098	0
NONRATT004832.2	Ikzf3	-0.972028	0
NONRATT004832.2	Tom1l2	0.909091	0
NONRATT004832.2	Epha1	-0.916084	0
NONRATT004832.2	Krit1	0.979021	0
NONRATT004832.2	Rnh1	-0.902098	0
NONRATT004832.2	Errfi1	-0.909091	0
NONRATT004832.2	Ptpn6	-0.902098	0
NONRATT004832.2	Rbp1	-0.902098	0
NONRATT004832.2	Igfbp4	-0.909091	0
NONRATT004832.2	Idh1	-0.909091	0
NONRATT004832.2	Rpl11	-0.909091	0
NONRATT004832.2	Stat1	-0.902098	0
NONRATT028794.2	Ing5	0.923077	0
NONRATT026211.2	Sall2	0.923077	0
NONRATT026211.2	Lzts1	0.944056	0
NONRATT026211.2	Spry2	0.909091	0
NONRATT026211.2	Ppp2r2c	0.951049	0
NONRATT026211.2	Nov	0.909091	0
NONRATT026211.2	Basp1	0.902098	0
NONRATT026211.2	Fbxo25	0.951049	0
NONRATT026211.2	Dnajb4	0.944056	0
NONRATT026211.2	Cyld	0.909091	0
NONRATT026211.2	Unc5b	0.909091	0
NONRATT026211.2	Ppp1r1b	0.965035	0
NONRATT026211.2	Cdh13	0.916084	0
NONRATT026211.2	Rhobtb2	0.916084	0
NONRATT026211.2	Trim35	0.951049	0
NONRATT026211.2	Plekho1	0.93007	0
NONRATT026211.2	Rap1GAP	0.916084	0
NONRATT026211.2	Smarcb1	0.93007	0
NONRATT026211.2	Prdm4	0.923077	0
NONRATT026211.2	Dnmt3b	-0.916084	0
NONRATT026211.2	Tspan13	0.909091	0
NONRATT026211.2	Vezt	0.951049	0
NONRATT026211.2	Bmpr2	0.93007	0
NONRATT026211.2	Cbx5	0.93007	0
NONRATT026211.2	Ceacam1	-0.902098	0
NONRATT026211.2	Sparcl1	0.902098	0
NONRATT026211.2	Rasal2	0.923077	0
NONRATT026211.2	Rassf3	-0.951049	0
NONRATT026211.2	Ppp3cc	0.923077	0
NONRATT026211.2	Fas	-0.923077	0
NONRATT026211.2	Rnd3	-0.902098	0
NONRATT026211.2	Ppp2cb	0.93007	0
NONRATT026211.2	Stard13	-0.923077	0
NONRATT026211.2	Ahr	-0.916084	0
NONRATT026211.2	Wdr48	0.902098	0
NONRATT026211.2	Pafah1b1	0.909091	0
NONRATT026211.2	Tsc2	0.909091	0
NONRATT026211.2	Shprh	0.902098	0
NONRATT026211.2	Mad1l1	-0.916084	0
NONRATT026211.2	Ssbp2	0.916084	0
NONRATT026211.2	Itga5	-0.937063	0
NONRATT026211.2	Ppp2r4	0.951049	0
NONRATT026211.2	Sirt2	0.902098	0
NONRATT026211.2	Igf1	-0.965035	0
NONRATT026211.2	Tgfbi	-0.937063	0
NONRATT026211.2	Gnmt	-0.902098	0
NONRATT026211.2	Mst1	-0.902098	0
NONRATT026211.2	Cdo1	-0.93007	0
NONRATT026211.2	Cat	-0.923077	0
NONRATT009208.2	Dmbt1	-0.902098	0
NONRATT009208.2	Ptprj	-0.909091	0
NONRATT009208.2	Mlh3	-0.916084	0
NONRATT009208.2	Cdh1	-0.909091	0
NONRATT009208.2	Sod2	-0.909091	0
NONRATT009208.2	Hnf4a	-0.916084	0
NONRATT009208.2	Stat3	-0.93007	0
NONRATT014106.2	Cav1	0.902098	0
NONRATT014106.2	Casc1	0.909091	0
NONRATT014106.2	Tank	-0.916084	0
NONRATT014106.2	Bmpr1a	0.909091	0
NONRATT014106.2	Mat2a	0.902098	0
NONRATT014106.2	Rb1	0.923077	0
NONRATT000044.2	Ddr2	0.909091	0
NONRATT000044.2	Hivep1	0.902098	0
NONRATT000044.2	Map3k4	0.909091	0
NONRATT000044.2	Anxa7	0.902098	0
NONRATT000044.2	Park7	0.979021	0
NONRATT000044.2	Sdha	0.902098	0
NONRATT003165.2	Robo1	0.902098	0
NONRATT003165.2	Extl3	0.93007	0
NONRATT003165.2	Ndrg4	0.909091	0
NONRATT003165.2	Stub1	0.909091	0
NONRATT003165.2	Ahcyl1	0.944056	0
NONRATT002781.2	Sall2	0.965035	0
NONRATT002781.2	Lzts1	0.937063	0
NONRATT002781.2	Camk2n1	0.909091	0
NONRATT002781.2	Uchl1	0.923077	0
NONRATT002781.2	Akap12	0.937063	0
NONRATT002781.2	Robo1	0.93007	0
NONRATT002781.2	Spry2	0.902098	0
NONRATT002781.2	Unc5c	0.909091	0
NONRATT002781.2	Thy1	0.909091	0
NONRATT002781.2	Opcml	0.951049	0
NONRATT002781.2	Nov	0.93007	0
NONRATT002781.2	Rnf144a	0.902098	0
NONRATT002781.2	Cebpa	-0.923077	0
NONRATT002781.2	Adprh	0.902098	0
NONRATT002781.2	Mapk10	0.902098	0
NONRATT002781.2	Nnat	0.944056	0
NONRATT002781.2	Cacna2d3	0.916084	0
NONRATT002781.2	Dkk3	0.958042	0
NONRATT002781.2	Unc5b	0.951049	0
NONRATT002781.2	Cdh13	0.902098	0
NONRATT002781.2	Rhobtb2	0.909091	0
NONRATT002781.2	Ndrg4	0.93007	0
NONRATT002781.2	Abi2	0.958042	0
NONRATT002781.2	Trim35	0.93007	0
NONRATT002781.2	Plekho1	0.916084	0
NONRATT002781.2	Rap1GAP	0.909091	0
NONRATT002781.2	Prkce	0.909091	0
NONRATT002781.2	Fzr1	0.944056	0
NONRATT002781.2	Mxi1	0.951049	0
NONRATT002781.2	Thra	0.979021	0
NONRATT002781.2	Dnmt3b	-0.902098	0
NONRATT002781.2	Tcf4	0.937063	0
NONRATT002781.2	Vezt	0.909091	0
NONRATT002781.2	Itga7	0.916084	0
NONRATT002781.2	Trim3	0.909091	0
NONRATT002781.2	Bmpr2	0.937063	0
NONRATT002781.2	Ceacam1	-0.972028	0
NONRATT002781.2	Sparcl1	0.909091	0
NONRATT002781.2	Rasal2	0.909091	0
NONRATT002781.2	Slc39a4	-0.93007	0
NONRATT002781.2	Tom1l2	0.923077	0
NONRATT002781.2	Gsk3b	0.965035	0
NONRATT002781.2	Krit1	0.909091	0
NONRATT002781.2	Fas	-0.916084	0
NONRATT002781.2	Rnd3	-0.909091	0
NONRATT002781.2	Nr2c2	0.902098	0
NONRATT002781.2	Madd	0.958042	0
NONRATT002781.2	Ppp2cb	0.923077	0
NONRATT002781.2	Crem	-0.979021	0
NONRATT002781.2	Apc	0.944056	0
NONRATT002781.2	Dmtf1	0.93007	0
NONRATT002781.2	G0s2	-0.902098	0
NONRATT002781.2	Usp33	0.958042	0
NONRATT002781.2	Pds5b	0.93007	0
NONRATT002781.2	Ssbp2	0.923077	0
NONRATT002781.2	Errfi1	-0.923077	0
NONRATT002781.2	Igf1	-0.902098	0
NONRATT002781.2	Gnmt	-0.993007	0
NONRATT002781.2	Csnk1a1	0.958042	0
NONRATT002781.2	Mst1	-0.909091	0
NONRATT002781.2	Idh1	-0.93007	0
NONRATT002781.2	Cdo1	-0.909091	0
NONRATT002781.2	Nit2	-0.916084	0
NONRATT002781.2	Cat	-0.965035	0
NONRATT002781.2	Hrg	-0.979021	0
NONRATT022022.2	Lzts1	0.902098	0
NONRATT022022.2	Rnf144a	0.937063	0
NONRATT022022.2	Rhobtb2	0.916084	0
NONRATT022022.2	Cables1	0.902098	0
NONRATT022022.2	Cbx5	0.951049	0
NONRATT022022.2	Itga5	-0.916084	0
NONRATT002227.2	Llgl1	0.923077	0
NONRATT015094.2	Grem1	0.902098	0
NONRATT015094.2	Bmp4	0.93007	0
NONRATT015094.2	Wnt5a	0.944056	0
NONRATT015094.2	Ing1	0.902098	0
NONRATT015094.2	Cited2	0.923077	0
NONRATT015094.2	Cdkn1c	0.93007	0
NONRATT015094.2	Slit2	0.916084	0
NONRATT015094.2	Notch3	0.937063	0
NONRATT015094.2	Cygb	0.923077	0
NONRATT015094.2	Blnk	0.902098	0
NONRATT015094.2	Sema3f	0.909091	0
NONRATT015094.2	Fabp3	0.916084	0
NONRATT015094.2	Casc1	0.93007	0
NONRATT015094.2	Ndrg1	0.909091	0
NONRATT015094.2	Nf2	0.902098	0
NONRATT015094.2	Bcr	0.923077	0
NONRATT015094.2	Tank	-0.916084	0
NONRATT015094.2	Bmpr1a	0.944056	0
NONRATT015094.2	Mat2a	0.958042	0
NONRATT015094.2	Akr1b1	0.902098	0
NONRATT015094.2	Rb1	0.902098	0
NONRATT015094.2	Anapc1	0.93007	0
NONRATT015094.2	Sec14l2	-0.951049	0
NONRATT015094.2	Gls2	-0.93007	0
NONRATT015094.2	Rad23b	-0.923077	0
NONRATT015094.2	Clu	-0.923077	0
NONRATT015094.2	Nedd4	0.944056	0
NONRATT017678.2	Hspb7	0.902098	0
NONRATT017678.2	Ing1	0.965035	0
NONRATT017678.2	Notch3	0.944056	0
NONRATT017678.2	Lats2	0.902098	0
NONRATT017678.2	Sema3b	0.93007	0
NONRATT017678.2	Sema3f	0.923077	0
NONRATT017678.2	Rassf1	0.916084	0
NONRATT017678.2	Cpne7	0.937063	0
NONRATT017678.2	Zyx	0.916084	0
NONRATT017678.2	Ndrg1	0.923077	0
NONRATT017678.2	Timp3	0.902098	0
NONRATT017678.2	Prkaa1	0.916084	0
NONRATT017678.2	Nf2	0.902098	0
NONRATT017678.2	Egln1	0.916084	0
NONRATT017678.2	Bmpr1a	0.909091	0
NONRATT017678.2	Mat2a	0.902098	0
NONRATT017678.2	Uimc1	0.937063	0
NONRATT017678.2	Akr1b1	1	0
NONRATT017678.2	Rb1	0.909091	0
NONRATT017678.2	Sec14l2	-0.951049	0
NONRATT017678.2	Gls2	-0.909091	0
NONRATT017678.2	Rad23b	-0.909091	0
NONRATT017678.2	Clu	-0.902098	0
NONRATT017678.2	Nedd4	0.923077	0
NONRATT006882.2	Napepld	0.944056	0
NONRATT006882.2	Nupr1	-0.923077	0
NONRATT006882.2	Rnh1	-0.909091	0
NONRATT006882.2	Ddx58	-0.937063	0
NONRATT006882.2	Stat1	-0.916084	0
NONRATT000164.2	Btk	-0.923077	0
NONRATT000164.2	Cd4	-0.916084	0
NONRATT014388.2	Pgr	0.937063	0
NONRATT014388.2	Uchl1	0.902098	0
NONRATT014388.2	Robo1	0.909091	0
NONRATT014388.2	Spry2	0.937063	0
NONRATT014388.2	Atmin	0.972028	0
NONRATT014388.2	Unc5c	0.916084	0
NONRATT014388.2	Rhob	0.937063	0
NONRATT014388.2	Cebpa	-0.902098	0
NONRATT014388.2	Brsk1	0.909091	0
NONRATT014388.2	Dnajb4	0.951049	0
NONRATT014388.2	Prdm5	0.923077	0
NONRATT014388.2	Adarb1	0.923077	0
NONRATT014388.2	Prkce	0.93007	0
NONRATT014388.2	Smarcb1	0.951049	0
NONRATT014388.2	Tcf4	0.909091	0
NONRATT014388.2	Bmpr2	0.909091	0
NONRATT014388.2	Ninj1	-0.951049	0
NONRATT014388.2	Ift88	0.937063	0
NONRATT014388.2	Sparcl1	0.916084	0
NONRATT014388.2	Rasal2	0.916084	0
NONRATT014388.2	Mus81	0.902098	0
NONRATT014388.2	Tom1l2	0.923077	0
NONRATT014388.2	Epha1	-0.937063	0
NONRATT014388.2	Rassf3	-0.937063	0
NONRATT014388.2	Krit1	0.909091	0
NONRATT014388.2	Nr2c2	0.916084	0
NONRATT014388.2	Ahr	-0.902098	0
NONRATT014388.2	Smarca2	0.909091	0
NONRATT014388.2	Tsc2	0.972028	0
NONRATT014388.2	Dmtf1	0.909091	0
NONRATT014388.2	Ppp2r4	0.937063	0
NONRATT014388.2	Errfi1	-0.916084	0
NONRATT014388.2	Tgfbi	-0.909091	0
NONRATT014388.2	Cdo1	-0.909091	0
NONRATT014388.2	Nit2	-0.902098	0
NONRATT003093.2	Sall2	0.909091	0
NONRATT003093.2	Lzts1	0.916084	0
NONRATT003093.2	Uchl1	0.951049	0
NONRATT003093.2	Robo1	0.944056	0
NONRATT003093.2	Atmin	0.916084	0
NONRATT003093.2	Unc5c	0.937063	0
NONRATT003093.2	Ppp2r2c	0.944056	0
NONRATT003093.2	Dnajb4	0.916084	0
NONRATT003093.2	Cacna2d3	0.916084	0
NONRATT003093.2	Cdh13	0.902098	0
NONRATT003093.2	Ndrg4	0.944056	0
NONRATT003093.2	Abi2	0.916084	0
NONRATT003093.2	Trim35	0.909091	0
NONRATT003093.2	Rap1GAP	0.951049	0
NONRATT003093.2	Prkce	0.909091	0
NONRATT003093.2	Smarcb1	0.909091	0
NONRATT003093.2	Fzr1	0.93007	0
NONRATT003093.2	Dnmt3b	-0.909091	0
NONRATT003093.2	Tcf4	0.965035	0
NONRATT003093.2	Itga7	0.902098	0
NONRATT003093.2	Ninj1	-0.923077	0
NONRATT003093.2	Ceacam1	-0.909091	0
NONRATT003093.2	Tom1l2	0.916084	0
NONRATT003093.2	Gsk3b	0.909091	0
NONRATT003093.2	Nupr1	-0.909091	0
NONRATT003093.2	Rassf3	-0.93007	0
NONRATT003093.2	Fas	-0.902098	0
NONRATT003093.2	Rnd3	-0.902098	0
NONRATT003093.2	Madd	0.909091	0
NONRATT003093.2	Apc	0.972028	0
NONRATT003093.2	Tsc2	0.916084	0
NONRATT003093.2	Dmtf1	0.93007	0
NONRATT003093.2	Mad1l1	-0.923077	0
NONRATT003093.2	Sirt2	0.923077	0
NONRATT003093.2	Cdo1	-0.902098	0
NONRATT023424.2	Robo1	0.923077	0
NONRATT023424.2	Unc5c	0.937063	0
NONRATT023424.2	Bmp10	-0.937063	0
NONRATT023424.2	Ikzf2	0.93007	0
NONRATT023424.2	Ppp2r2c	0.972028	0
NONRATT023424.2	Fbxo25	0.923077	0
NONRATT023424.2	Cacna2d3	0.923077	0
NONRATT023424.2	Zfp36	-0.923077	0
NONRATT023424.2	Abi2	0.916084	0
NONRATT023424.2	Rap1GAP	0.951049	0
NONRATT023424.2	Fzr1	0.923077	0
NONRATT023424.2	Dnmt3b	-0.944056	0
NONRATT023424.2	Tcf4	0.923077	0
NONRATT023424.2	Vezt	0.902098	0
NONRATT023424.2	Itga7	0.923077	0
NONRATT023424.2	Zdhhc2	0.909091	0
NONRATT023424.2	Tom1l2	0.916084	0
NONRATT023424.2	Gsk3b	0.902098	0
NONRATT023424.2	Nupr1	-0.937063	0
NONRATT023424.2	Fas	-0.93007	0
NONRATT023424.2	Rnd3	-0.951049	0
NONRATT023424.2	Tgfbr2	-0.902098	0
NONRATT023424.2	Dlg1	0.902098	0
NONRATT023424.2	Apc	0.93007	0
NONRATT023424.2	Mad1l1	-0.916084	0
NONRATT023424.2	Sirt2	0.937063	0
NONRATT023424.2	Tgfbi	-0.923077	0
NONRATT023424.2	Igfbp4	-0.944056	0
NONRATT010089.2	Zfp36	-0.937063	0
NONRATT010089.2	Bcl6b	-0.93007	0
NONRATT013835.2	Pgr	0.937063	0
NONRATT013835.2	Sall2	0.923077	0
NONRATT013835.2	Lzts1	0.902098	0
NONRATT013835.2	Camk2n1	0.937063	0
NONRATT013835.2	Robo1	0.909091	0
NONRATT013835.2	Atmin	0.916084	0
NONRATT013835.2	Unc5c	0.979021	0
NONRATT013835.2	Ppp2r2c	0.937063	0
NONRATT013835.2	Fbxo25	0.937063	0
NONRATT013835.2	Brsk1	0.916084	0
NONRATT013835.2	Dnajb4	0.909091	0
NONRATT013835.2	Cacna2d3	0.958042	0
NONRATT013835.2	Rhobtb2	0.909091	0
NONRATT013835.2	Abi2	0.937063	0
NONRATT013835.2	Rap1GAP	0.937063	0
NONRATT013835.2	Smarcb1	0.93007	0
NONRATT013835.2	Prdm4	0.902098	0
NONRATT013835.2	Tcf4	0.93007	0
NONRATT013835.2	Vezt	0.951049	0
NONRATT013835.2	Itga7	0.923077	0
NONRATT013835.2	Rasal2	0.902098	0
NONRATT013835.2	Tom1l2	0.909091	0
NONRATT013835.2	Gsk3b	0.909091	0
NONRATT013835.2	Nupr1	-0.916084	0
NONRATT013835.2	Krit1	0.951049	0
NONRATT013835.2	Fas	-0.937063	0
NONRATT013835.2	Rnd3	-0.916084	0
NONRATT013835.2	Ppp2cb	0.916084	0
NONRATT013835.2	Apc	0.909091	0
NONRATT013835.2	Tsc2	0.937063	0
NONRATT013835.2	Usp33	0.923077	0
NONRATT013835.2	Rnh1	-0.909091	0
NONRATT013835.2	Sirt2	0.972028	0
NONRATT013835.2	Igf1	-0.902098	0
NONRATT013835.2	Rbp1	-0.909091	0
NONRATT013835.2	Igfbp4	-0.923077	0
NONRATT033131.1	Unc5d	0.916084	0
NONRATT033131.1	Ninj1	-0.902098	0
NONRATT033131.1	Dlg1	0.944056	0
NONRATT033131.1	Kif1b	0.923077	0
NONRATT015931.2	Pgr	0.916084	0
NONRATT015931.2	Atmin	0.944056	0
NONRATT015931.2	Unc5c	0.909091	0
NONRATT015931.2	Unc5d	0.958042	0
NONRATT015931.2	Brsk1	0.972028	0
NONRATT015931.2	Dnajb4	0.909091	0
NONRATT015931.2	Ikzf3	-0.902098	0
NONRATT015931.2	Smarcb1	0.909091	0
NONRATT015931.2	Ninj1	-0.923077	0
NONRATT015931.2	Epha1	-0.916084	0
NONRATT015931.2	Krit1	0.93007	0
NONRATT015931.2	Tsc2	0.93007	0
NONRATT023227.2	Sall2	0.902098	0
NONRATT023227.2	Lzts1	0.909091	0
NONRATT023227.2	Bmp10	-0.916084	0
NONRATT023227.2	Thy1	0.902098	0
NONRATT023227.2	Ikzf2	0.902098	0
NONRATT023227.2	Ppp2r2c	0.965035	0
NONRATT023227.2	Nr4a3	0.902098	0
NONRATT023227.2	Nov	0.951049	0
NONRATT023227.2	Basp1	0.958042	0
NONRATT023227.2	Fbxo25	0.958042	0
NONRATT023227.2	Cacna2d3	0.909091	0
NONRATT023227.2	Cyld	0.923077	0
NONRATT023227.2	Ppp1r1b	0.958042	0
NONRATT023227.2	Cdh13	0.902098	0
NONRATT023227.2	Rhobtb2	0.937063	0
NONRATT023227.2	Trim35	0.909091	0
NONRATT023227.2	Plekho1	0.902098	0
NONRATT023227.2	Rap1GAP	0.916084	0
NONRATT023227.2	Prdm4	0.923077	0
NONRATT023227.2	Dnmt3b	-0.951049	0
NONRATT023227.2	Vezt	0.958042	0
NONRATT023227.2	Eef1e1	0.909091	0
NONRATT023227.2	Itga7	0.909091	0
NONRATT023227.2	Zdhhc2	0.923077	0
NONRATT023227.2	Cbx5	0.923077	0
NONRATT023227.2	Rasal2	0.902098	0
NONRATT023227.2	Foxp1	0.902098	0
NONRATT023227.2	Rassf3	-0.916084	0
NONRATT023227.2	Ppp3cc	0.937063	0
NONRATT023227.2	Fas	-0.937063	0
NONRATT023227.2	Rnd3	-0.909091	0
NONRATT023227.2	Ppp2cb	0.902098	0
NONRATT023227.2	Stard13	-0.937063	0
NONRATT023227.2	Crem	-0.902098	0
NONRATT023227.2	Pafah1b1	0.944056	0
NONRATT023227.2	G0s2	-0.902098	0
NONRATT023227.2	Mad1l1	-0.923077	0
NONRATT023227.2	Itga5	-0.944056	0
NONRATT023227.2	Sirt2	0.916084	0
NONRATT023227.2	Igf1	-0.951049	0
NONRATT023227.2	Tgfbi	-0.937063	0
NONRATT023227.2	Gnmt	-0.902098	0
NONRATT023227.2	Tmprss6	-0.902098	0
NONRATT023227.2	Mst1	-0.923077	0
NONRATT021062.2	Rassf8	0.902098	0
NONRATT021062.2	Numb	0.923077	0
NONRATT024653.2	Lrrc4	0.909091	0
NONRATT024653.2	Pml	-0.916084	0
NONRATT024653.2	Gjb2	-0.902098	0
NONRATT024653.2	Npas2	0.916084	0
NONRATT024653.2	Ptprj	-0.909091	0
NONRATT024653.2	Mlh3	-0.909091	0
NONRATT024653.2	Irf8	-0.902098	0
NONRATT024653.2	Ppp2r1b	-0.902098	0
NONRATT024653.2	Sod2	-0.951049	0
NONRATT024653.2	Arhgef12	-0.902098	0
NONRATT011562.2	Pgr	0.944056	0
NONRATT011562.2	Lzts1	0.916084	0
NONRATT011562.2	Camk2n1	0.944056	0
NONRATT011562.2	Akap12	0.986014	0
NONRATT011562.2	Robo1	0.916084	0
NONRATT011562.2	Atmin	0.902098	0
NONRATT011562.2	Opcml	0.93007	0
NONRATT011562.2	Rnf144a	0.944056	0
NONRATT011562.2	Napepld	0.902098	0
NONRATT011562.2	Mapk10	0.916084	0
NONRATT011562.2	Dusp6	-0.916084	0
NONRATT011562.2	Dkk3	0.937063	0
NONRATT011562.2	Rhobtb2	0.916084	0
NONRATT011562.2	Ndrg4	0.916084	0
NONRATT011562.2	Abi2	0.909091	0
NONRATT011562.2	Prdm5	0.93007	0
NONRATT011562.2	Ikzf3	-0.909091	0
NONRATT011562.2	Smarcb1	0.909091	0
NONRATT011562.2	Fzr1	0.93007	0
NONRATT011562.2	Thra	0.923077	0
NONRATT011562.2	Itga7	0.916084	0
NONRATT011562.2	Bmpr2	0.902098	0
NONRATT011562.2	Cbx5	0.916084	0
NONRATT011562.2	Sparcl1	0.909091	0
NONRATT011562.2	Tom1l2	0.93007	0
NONRATT011562.2	Krit1	0.958042	0
NONRATT011562.2	Rnd3	-0.93007	0
NONRATT011562.2	Crem	-0.909091	0
NONRATT011562.2	Cd4	-0.902098	0
NONRATT011562.2	Ssbp2	0.916084	0
NONRATT011562.2	Itga5	-0.909091	0
NONRATT011562.2	Xpo5	0.909091	0
NONRATT011562.2	Errfi1	-0.944056	0
NONRATT011562.2	Rbp1	-0.93007	0
NONRATT011562.2	Gnmt	-0.923077	0
NONRATT011562.2	Igfbp4	-0.93007	0
NONRATT011562.2	Idh1	-0.944056	0
NONRATT011562.2	Cat	-0.923077	0
NONRATT011562.2	Hrg	-0.951049	0
NONRATT028786.2	Sall2	0.958042	0
NONRATT028786.2	Lzts1	0.937063	0
NONRATT028786.2	Camk2n1	0.93007	0
NONRATT028786.2	Uchl1	0.916084	0
NONRATT028786.2	Robo1	0.902098	0
NONRATT028786.2	Atmin	0.916084	0
NONRATT028786.2	Unc5c	0.958042	0
NONRATT028786.2	Ikzf2	0.909091	0
NONRATT028786.2	Ppp2r2c	0.937063	0
NONRATT028786.2	Ppm1l	0.916084	0
NONRATT028786.2	Fbxo25	0.902098	0
NONRATT028786.2	Dnajb4	0.923077	0
NONRATT028786.2	Nnat	0.909091	0
NONRATT028786.2	Cacna2d3	0.965035	0
NONRATT028786.2	Rhobtb2	0.937063	0
NONRATT028786.2	Ndrg4	0.902098	0
NONRATT028786.2	Abi2	0.965035	0
NONRATT028786.2	Trim35	0.909091	0
NONRATT028786.2	Plekho1	0.902098	0
NONRATT028786.2	Rap1GAP	0.986014	0
NONRATT028786.2	Prkce	0.902098	0
NONRATT028786.2	Smarcb1	0.902098	0
NONRATT028786.2	Fzr1	0.944056	0
NONRATT028786.2	Thra	0.902098	0
NONRATT028786.2	Tcf4	0.944056	0
NONRATT028786.2	Vezt	0.93007	0
NONRATT028786.2	Ceacam1	-0.909091	0
NONRATT028786.2	Rasal2	0.902098	0
NONRATT028786.2	Tom1l2	0.916084	0
NONRATT028786.2	Gsk3b	0.944056	0
NONRATT028786.2	Nupr1	-0.937063	0
NONRATT028786.2	Rassf3	-0.916084	0
NONRATT028786.2	Krit1	0.916084	0
NONRATT028786.2	Fas	-0.965035	0
NONRATT028786.2	Rnd3	-0.965035	0
NONRATT028786.2	Ppp2cb	0.909091	0
NONRATT028786.2	Apc	0.965035	0
NONRATT028786.2	G0s2	-0.93007	0
NONRATT028786.2	Usp33	0.937063	0
NONRATT028786.2	Rnh1	-0.902098	0
NONRATT028786.2	Sirt2	0.958042	0
NONRATT028786.2	Igf1	-0.923077	0
NONRATT028786.2	Igfbp4	-0.916084	0
NONRATT028786.2	Cdo1	-0.937063	0
NONRATT003675.2	Topors	0.909091	0
NONRATT003675.2	Brf1	0.93007	0
NONRATT028810.2	Sgms1	0.944056	0
NONRATT005197.2	Thbd	-0.937063	0
NONRATT005197.2	Dsp	-0.958042	0
NONRATT005197.2	Pml	-0.958042	0
NONRATT005197.2	Ehf	-0.903679	5.54404e-05
NONRATT005197.2	Cmtm3	-0.93007	0
NONRATT005197.2	Npas2	0.916084	0
NONRATT005197.2	Pawr	-0.916084	0
NONRATT005197.2	Slc9a3r1	-0.93007	0
NONRATT005197.2	Plce1	-0.93007	0
NONRATT005197.2	Yap1	-0.916084	0
NONRATT005197.2	Mt2A	-0.958042	0
NONRATT005197.2	Plcb3	-0.902098	0
NONRATT005197.2	Ppp2r1b	-0.923077	0
NONRATT005197.2	Txnip	-0.909091	0
NONRATT005197.2	Anxa1	-0.902098	0
NONRATT005197.2	Arhgef12	-0.951049	0
NONRATT005197.2	Igf2r	-0.909091	0
NONRATT005197.2	Arhgap29	-0.951049	0
NONRATT005197.2	Itgb1	-0.902098	0
NONRATT005197.2	Rpl5	-0.958042	0
NONRATT005197.2	Myh9	-0.93007	0
NONRATT005197.2	Ndrg2	0.902098	0
NONRATT024625.2	Mlh3	-0.916084	0
NONRATT024625.2	Nbn	-0.958042	0
NONRATT024625.2	Sod2	-0.909091	0
NONRATT024625.2	Rnaset2	-0.916084	0
NONRATT030550.2	Akap12	0.902098	0
NONRATT030550.2	Mapk10	0.958042	0
NONRATT030550.2	Dkk3	0.902098	0
NONRATT030550.2	Btk	-0.902098	0
NONRATT030550.2	Cd4	-0.909091	0
NONRATT030550.2	Ddx58	-0.965035	0
NONRATT024474.2	Socs3	-0.902098	0
NONRATT024474.2	Srpx	-0.944056	0
NONRATT024474.2	Tgfbr2	-0.916084	0
NONRATT024474.2	Kif1b	0.902098	0
NONRATT013097.2	Blnk	0.916084	0
NONRATT013097.2	Fabp3	0.979021	0
NONRATT013097.2	Cpne7	0.902098	0
NONRATT013097.2	Tagln	0.951049	0
NONRATT013097.2	Ndrg1	0.93007	0
NONRATT013097.2	Jup	0.902098	0
NONRATT013097.2	Cux1	0.916084	0
NONRATT013097.2	Anapc1	0.902098	0
NONRATT013097.2	Clu	-0.909091	0
NONRATT008401.2	Cables1	0.93007	0
NONRATT001454.2	Phc3	0.93007	0
NONRATT005969.2	Cables1	0.951049	0
NONRATT020125.2	Fbxo25	0.909091	0
NONRATT020125.2	Brsk1	0.93007	0
NONRATT020125.2	Prdm4	0.944056	0
NONRATT020125.2	Vezt	0.909091	0
NONRATT020125.2	Ppp2r4	0.923077	0
NONRATT020125.2	Rb1cc1	0.902098	0
NONRATT004751.2	Sall2	0.923077	0
NONRATT004751.2	Uchl1	0.902098	0
NONRATT004751.2	Ppm1l	0.923077	0
NONRATT004751.2	Nnat	0.944056	0
NONRATT004751.2	Cadm4	0.93007	0
NONRATT004751.2	Dkk3	0.93007	0
NONRATT004751.2	Abi2	0.902098	0
NONRATT004751.2	Trim35	0.93007	0
NONRATT004751.2	Plekho1	0.909091	0
NONRATT004751.2	Fzr1	0.916084	0
NONRATT004751.2	Bmpr2	0.93007	0
NONRATT004751.2	Slc39a4	-0.902098	0
NONRATT004751.2	Apc	0.909091	0
NONRATT004751.2	Cdo1	-0.944056	0
NONRATT004751.2	Cat	-0.93007	0
NONRATT030921.2	Plcb3	-0.902098	0
NONRATT030921.2	Sdhd	-0.902098	0
NONRATT007260.2	Npas2	0.93007	0
NONRATT007260.2	Map3k8	-0.944056	0
NONRATT007260.2	Pycard	-0.909091	0
NONRATT007260.2	Gabarap	-0.916084	0
NONRATT007260.2	Arhgef12	-0.902098	0
NONRATT015531.2	Lzts1	0.909091	0
NONRATT015531.2	Unc5c	0.909091	0
NONRATT015531.2	Ppp2r2c	0.909091	0
NONRATT015531.2	Fbxo25	0.951049	0
NONRATT015531.2	Lsamp	0.93007	0
NONRATT015531.2	Smarcb1	0.923077	0
NONRATT015531.2	Ninj1	-0.909091	0
NONRATT015531.2	Tsc2	0.944056	0
NONRATT015531.2	Bap1	0.916084	0
NONRATT015531.2	Rb1cc1	0.944056	0
NONRATT020786.2	Klf4	0.93007	0
NONRATT014563.2	Vil1	0.916084	0
NONRATT014563.2	Ints6	0.909091	0
NONRATT028170.2	Pml	-0.909091	0
NONRATT028170.2	Gja1	0.916084	0
NONRATT028170.2	Igfbp3	-0.93007	0
NONRATT028170.2	Thrb	-0.916084	0
NONRATT028170.2	Dennd2d	-0.909091	0
NONRATT028170.2	Yap1	-0.909091	0
NONRATT028170.2	Ppp2r1b	-0.916084	0
NONRATT028170.2	Cd82	-0.909091	0
NONRATT028170.2	Sdhb	-0.944056	0
NONRATT028170.2	Arhgef12	-0.916084	0
NONRATT028170.2	Dpp4	-0.979021	0
NONRATT009310.2	Plxnc1	0.923077	0
NONRATT009310.2	Cdh1	-0.902098	0
NONRATT009310.2	Eef1a1	-0.93007	0
NONRATT009310.2	Rpl5	-0.93007	0
NONRATT004702.2	Bap1	0.902098	0
NONRATT004702.2	Rb1cc1	0.923077	0
NONRATT014477.2	Plxnc1	0.93007	0
NONRATT014477.2	Ptplad2	-0.902098	0
NONRATT014477.2	Nme1	0.909091	0
NONRATT028892.2	Igfbp5	0.909091	0
NONRATT028892.2	Ddr2	0.951049	0
NONRATT028892.2	Slit2	0.902098	0
NONRATT028892.2	Blnk	0.93007	0
NONRATT028892.2	Sema3b	0.909091	0
NONRATT028892.2	Fabp3	0.958042	0
NONRATT028892.2	Diablo	0.902098	0
NONRATT028892.2	Tagln	0.909091	0
NONRATT028892.2	Ndrg1	0.965035	0
NONRATT028892.2	Prox1	-0.916084	0
NONRATT028892.2	Ezh1	0.909091	0
NONRATT028892.2	Cux1	0.993007	0
NONRATT030344.2	Dusp6	-0.909091	0
NONRATT030344.2	Prdm5	0.909091	0
NONRATT030344.2	Ppara	-0.909091	0
NONRATT030344.2	Cd4	-0.93007	0
NONRATT030344.2	Ptprc	-0.93007	0
NONRATT030502.2	Bmp4	0.93007	0
NONRATT030502.2	Wnt5a	0.909091	0
NONRATT030502.2	Cited2	0.909091	0
NONRATT030502.2	Cdkn1c	0.902098	0
NONRATT030502.2	Igfbp5	0.902098	0
NONRATT030502.2	Slit2	0.937063	0
NONRATT030502.2	Blnk	0.93007	0
NONRATT030502.2	Fabp3	0.909091	0
NONRATT030502.2	Casc1	0.909091	0
NONRATT030502.2	Ndrg1	0.916084	0
NONRATT030502.2	Timp3	0.909091	0
NONRATT030502.2	Nf2	0.902098	0
NONRATT030502.2	Bcr	0.944056	0
NONRATT030502.2	Mat2a	0.965035	0
NONRATT030502.2	Cux1	0.916084	0
NONRATT030502.2	Becn1	0.93007	0
NONRATT030502.2	Anapc1	0.93007	0
NONRATT030502.2	Sec14l2	-0.916084	0
NONRATT030502.2	Itgav	0.916084	0
NONRATT030502.2	Gls2	-0.923077	0
NONRATT030502.2	Rad23b	-0.902098	0
NONRATT030502.2	Cul1	0.909091	0
NONRATT030502.2	Clu	-0.923077	0
NONRATT030502.2	Nedd4	0.902098	0
NONRATT014417.2	Camk2n1	0.909091	0
NONRATT014417.2	Akap12	0.902098	0
NONRATT014417.2	Robo1	0.937063	0
NONRATT014417.2	Unc5c	0.923077	0
NONRATT014417.2	Thy1	0.916084	0
NONRATT014417.2	Ppp2r2c	0.916084	0
NONRATT014417.2	Opcml	0.916084	0
NONRATT014417.2	Nov	0.923077	0
NONRATT014417.2	Basp1	0.902098	0
NONRATT014417.2	Cacna2d3	0.937063	0
NONRATT014417.2	Pf4	-0.902098	0
NONRATT014417.2	Rhobtb2	0.937063	0
NONRATT014417.2	Ndrg4	0.951049	0
NONRATT014417.2	Abi2	0.916084	0
NONRATT014417.2	Rap1GAP	0.937063	0
NONRATT014417.2	Fzr1	0.937063	0
NONRATT014417.2	Thra	0.923077	0
NONRATT014417.2	Dnmt3b	-0.93007	0
NONRATT014417.2	Tcf4	0.916084	0
NONRATT014417.2	Eef1e1	0.923077	0
NONRATT014417.2	Itga7	0.93007	0
NONRATT014417.2	Tom1l2	0.902098	0
NONRATT014417.2	Gsk3b	0.909091	0
NONRATT014417.2	Nupr1	-0.93007	0
NONRATT014417.2	Krit1	0.902098	0
NONRATT014417.2	Fas	-0.93007	0
NONRATT014417.2	Rnd3	-0.944056	0
NONRATT014417.2	Madd	0.902098	0
NONRATT014417.2	Crem	-0.909091	0
NONRATT014417.2	Apc	0.93007	0
NONRATT014417.2	Pafah1b1	0.902098	0
NONRATT014417.2	G0s2	-0.916084	0
NONRATT014417.2	Usp33	0.916084	0
NONRATT014417.2	Rnh1	-0.923077	0
NONRATT014417.2	Sirt2	0.93007	0
NONRATT014417.2	Igfbp4	-0.958042	0
NONRATT004006.2	Armc10	0.916084	0
NONRATT004006.2	Tsc1	0.923077	0
NONRATT004006.2	Zmynd11	0.916084	0
NONRATT012235.2	Klf5	0.909091	0
NONRATT005957.2	Rprm	0.965035	0
NONRATT005957.2	Dennd2d	-0.937063	0
NONRATT005957.2	Yap1	-0.916084	0
NONRATT005957.2	Nbn	-0.923077	0
NONRATT005957.2	Cd82	-0.937063	0
NONRATT005957.2	Dpp4	-0.902098	0
NONRATT009209.2	Zhx2	0.902098	0
NONRATT009209.2	Cited2	0.916084	0
NONRATT009209.2	Igfbp5	0.944056	0
NONRATT009209.2	Ddr2	0.909091	0
NONRATT009209.2	Slit2	0.902098	0
NONRATT015588.2	Crebbp	0.916084	0
NONRATT022116.2	Ndn	0.993007	0
NONRATT022116.2	Robo1	0.909091	0
NONRATT022116.2	Ndrg4	0.923077	0
NONRATT022116.2	Tcf4	0.909091	0
NONRATT022116.2	Stat1	-0.902098	0
NONRATT015145.2	Bmp4	0.902098	0
NONRATT015145.2	Igfbp5	0.909091	0
NONRATT015145.2	Ddr2	0.923077	0
NONRATT015145.2	Slit2	0.916084	0
NONRATT015145.2	Blnk	0.902098	0
NONRATT015145.2	Sema3b	0.909091	0
NONRATT015145.2	Fabp3	0.909091	0
NONRATT015145.2	Tagln	0.909091	0
NONRATT015145.2	Ciz1	0.944056	0
NONRATT015145.2	Ndrg1	0.902098	0
NONRATT015145.2	Bcr	0.93007	0
NONRATT015145.2	Ezh1	0.916084	0
NONRATT015145.2	Cux1	0.951049	0
NONRATT015145.2	Itgav	0.902098	0
NONRATT015145.2	Cul1	0.909091	0
NONRATT015145.2	Clu	-0.944056	0
NONRATT030568.2	Ptprj	-0.902098	0
NONRATT030568.2	St13	-0.902098	0
NONRATT031688.1	Arg1	0.923077	0
NONRATT019833.2	Pgr	0.923077	0
NONRATT019833.2	Sall2	0.923077	0
NONRATT019833.2	Lzts1	0.951049	0
NONRATT019833.2	Akap12	0.951049	0
NONRATT019833.2	Robo1	0.951049	0
NONRATT019833.2	Unc5c	0.93007	0
NONRATT019833.2	Opcml	0.937063	0
NONRATT019833.2	Nov	0.909091	0
NONRATT019833.2	Dusp6	-0.902098	0
NONRATT019833.2	Dkk3	0.923077	0
NONRATT019833.2	Unc5b	0.909091	0
NONRATT019833.2	Ndrg4	0.909091	0
NONRATT019833.2	Abi2	0.937063	0
NONRATT019833.2	Prkce	0.923077	0
NONRATT019833.2	Smarcb1	0.93007	0
NONRATT019833.2	Fzr1	0.923077	0
NONRATT019833.2	Mxi1	0.902098	0
NONRATT019833.2	Thra	0.944056	0
NONRATT019833.2	Dnmt3b	-0.923077	0
NONRATT019833.2	Tcf4	0.93007	0
NONRATT019833.2	Itga7	0.958042	0
NONRATT019833.2	Ceacam1	-0.923077	0
NONRATT019833.2	Tom1l2	0.944056	0
NONRATT019833.2	Gsk3b	0.923077	0
NONRATT019833.2	Krit1	0.93007	0
NONRATT019833.2	Fas	-0.909091	0
NONRATT019833.2	Rnd3	-0.923077	0
NONRATT019833.2	Madd	0.923077	0
NONRATT019833.2	Crem	-0.937063	0
NONRATT019833.2	Cd4	-0.902098	0
NONRATT019833.2	Apc	0.923077	0
NONRATT019833.2	Usp33	0.916084	0
NONRATT019833.2	Errfi1	-0.902098	0
NONRATT019833.2	Rbp1	-0.951049	0
NONRATT019833.2	Gnmt	-0.951049	0
NONRATT019833.2	Csnk1a1	0.909091	0
NONRATT019833.2	Cat	-0.923077	0
NONRATT019833.2	Hrg	-0.972028	0
NONRATT027089.2	Ndn	0.916084	0
NONRATT027089.2	Dapk2	-0.909091	0
NONRATT027089.2	Ptpn6	-0.951049	0
NONRATT027089.2	Gnb2l1	-0.916084	0
NONRATT027089.2	Rnaset2	-0.923077	0
NONRATT028403.2	Prdm1	-0.916084	0
NONRATT028403.2	Zfp36	-0.902098	0
NONRATT019542.2	Sox7	0.93007	0
NONRATT028416.2	Pgr	0.937063	0
NONRATT028416.2	Sall2	0.937063	0
NONRATT028416.2	Lzts1	0.937063	0
NONRATT028416.2	Camk2n1	0.951049	0
NONRATT028416.2	Akap12	0.965035	0
NONRATT028416.2	Robo1	0.93007	0
NONRATT028416.2	Atmin	0.951049	0
NONRATT028416.2	Unc5c	0.923077	0
NONRATT028416.2	Rhob	0.909091	0
NONRATT028416.2	Rnf144a	0.944056	0
NONRATT028416.2	Napepld	0.916084	0
NONRATT028416.2	Mapk10	0.916084	0
NONRATT028416.2	Dnajb4	0.923077	0
NONRATT028416.2	Nnat	0.902098	0
NONRATT028416.2	Cacna2d3	0.902098	0
NONRATT028416.2	Dkk3	0.944056	0
NONRATT028416.2	Rhobtb2	0.909091	0
NONRATT028416.2	Ndrg4	0.93007	0
NONRATT028416.2	Abi2	0.944056	0
NONRATT028416.2	Prdm5	0.93007	0
NONRATT028416.2	Trim35	0.916084	0
NONRATT028416.2	Adarb1	0.923077	0
NONRATT028416.2	Ikzf3	-0.916084	0
NONRATT028416.2	Smarcb1	0.951049	0
NONRATT028416.2	Fzr1	0.944056	0
NONRATT028416.2	Thra	0.923077	0
NONRATT028416.2	Tcf4	0.937063	0
NONRATT028416.2	Bmpr2	0.937063	0
NONRATT028416.2	Ceacam1	-0.902098	0
NONRATT028416.2	Sparcl1	0.937063	0
NONRATT028416.2	Slc39a4	-0.916084	0
NONRATT028416.2	Tom1l2	0.951049	0
NONRATT028416.2	Gsk3b	0.909091	0
NONRATT028416.2	Epha1	-0.902098	0
NONRATT028416.2	Krit1	0.965035	0
NONRATT028416.2	Rnd3	-0.909091	0
NONRATT028416.2	Madd	0.902098	0
NONRATT028416.2	Apc	0.93007	0
NONRATT028416.2	Dmtf1	0.902098	0
NONRATT028416.2	Usp33	0.902098	0
NONRATT028416.2	Ssbp2	0.923077	0
NONRATT028416.2	Errfi1	-0.965035	0
NONRATT028416.2	Gnmt	-0.923077	0
NONRATT028416.2	Csnk1a1	0.902098	0
NONRATT028416.2	Idh1	-0.944056	0
NONRATT028416.2	Cdo1	-0.937063	0
NONRATT028416.2	Cat	-0.937063	0
NONRATT028416.2	Hrg	-0.937063	0
NONRATT024482.2	Ndn	0.93007	0
NONRATT024482.2	Mapk10	0.902098	0
NONRATT024482.2	Ikzf3	-0.965035	0
NONRATT024482.2	Krit1	0.902098	0
NONRATT024482.2	Rnh1	-0.902098	0
NONRATT024482.2	Stat1	-0.923077	0
NONRATT033703.1	Ctdspl	0.923077	0
NONRATT017721.2	Bcr	0.93007	0
NONRATT017721.2	Cul1	0.951049	0
NONRATT017721.2	Clu	-0.902098	0
NONRATT009953.2	Grem1	0.916084	0
NONRATT009953.2	Bmp4	0.916084	0
NONRATT009953.2	Wnt5a	0.909091	0
NONRATT009953.2	Ing1	0.937063	0
NONRATT009953.2	Cited2	0.916084	0
NONRATT009953.2	Cdkn1c	0.909091	0
NONRATT009953.2	Slit2	0.909091	0
NONRATT009953.2	Notch3	0.944056	0
NONRATT009953.2	Cygb	0.937063	0
NONRATT009953.2	Blnk	0.916084	0
NONRATT009953.2	Sema3f	0.909091	0
NONRATT009953.2	Diablo	0.909091	0
NONRATT009953.2	Casc1	0.909091	0
NONRATT009953.2	Per2	0.902098	0
NONRATT009953.2	Ndrg1	0.902098	0
NONRATT009953.2	Timp3	0.909091	0
NONRATT009953.2	Nf2	0.902098	0
NONRATT009953.2	Bcr	0.902098	0
NONRATT009953.2	Bmpr1a	0.937063	0
NONRATT009953.2	Mat2a	0.965035	0
NONRATT009953.2	Akr1b1	0.944056	0
NONRATT009953.2	Anapc1	0.944056	0
NONRATT009953.2	Sec14l2	-0.958042	0
NONRATT009953.2	Itgav	0.902098	0
NONRATT009953.2	Gls2	-0.951049	0
NONRATT009953.2	Rad23b	-0.944056	0
NONRATT009953.2	Nedd4	0.965035	0
NONRATT004594.2	Sall2	0.916084	0
NONRATT004594.2	Uchl1	0.951049	0
NONRATT004594.2	Robo1	0.923077	0
NONRATT004594.2	Spry2	0.902098	0
NONRATT004594.2	Atmin	0.923077	0
NONRATT004594.2	Unc5c	0.93007	0
NONRATT004594.2	Ppm1l	0.902098	0
NONRATT004594.2	Cebpa	-0.916084	0
NONRATT004594.2	Nnat	0.923077	0
NONRATT004594.2	Cacna2d3	0.93007	0
NONRATT004594.2	Abi2	0.937063	0
NONRATT004594.2	Rap1GAP	0.951049	0
NONRATT004594.2	Prkce	0.937063	0
NONRATT004594.2	Fzr1	0.902098	0
NONRATT004594.2	Tcf4	0.923077	0
NONRATT004594.2	Ceacam1	-0.902098	0
NONRATT004594.2	Tom1l2	0.923077	0
NONRATT004594.2	Gsk3b	0.944056	0
NONRATT004594.2	Nupr1	-0.965035	0
NONRATT004594.2	Fas	-0.923077	0
NONRATT004594.2	Rnd3	-0.909091	0
NONRATT004594.2	Nr2c2	0.937063	0
NONRATT004594.2	Apc	0.944056	0
NONRATT004594.2	Usp33	0.93007	0
NONRATT004594.2	Ddx58	-0.923077	0
NONRATT004594.2	Sirt2	0.916084	0
NONRATT004594.2	Cdo1	-0.909091	0
NONRATT004594.2	Stat1	-0.909091	0
NONRATT012703.2	Lox	0.902098	0
NONRATT012703.2	Hpgd	0.902098	0
NONRATT012703.2	Adamts9	0.937063	0
NONRATT012703.2	Ext2	0.951049	0
NONRATT012703.2	Ctnnd1	0.909091	0
NONRATT012703.2	Ganab	0.909091	0
NONRATT024817.2	Fbxo25	0.902098	0
NONRATT024817.2	Zfp36	-0.986014	0
NONRATT024817.2	Dnmt3b	-0.909091	0
NONRATT024817.2	Nupr1	-0.902098	0
NONRATT024817.2	Fas	-0.923077	0
NONRATT024817.2	Rnd3	-0.965035	0
NONRATT024817.2	G0s2	-0.937063	0
NONRATT017094.2	Sall2	0.916084	0
NONRATT017094.2	Lzts1	0.909091	0
NONRATT017094.2	Camk2n1	0.937063	0
NONRATT017094.2	Rhob	0.902098	0
NONRATT017094.2	Thy1	0.937063	0
NONRATT017094.2	Ppp2r2c	0.909091	0
NONRATT017094.2	Nov	0.958042	0
NONRATT017094.2	Basp1	0.93007	0
NONRATT017094.2	Cacna2d3	0.916084	0
NONRATT017094.2	Cyld	0.944056	0
NONRATT017094.2	Ppp1r1b	0.972028	0
NONRATT017094.2	Rhobtb2	0.986014	0
NONRATT017094.2	Ndrg4	0.902098	0
NONRATT017094.2	Trim35	0.93007	0
NONRATT017094.2	Rap1GAP	0.909091	0
NONRATT017094.2	Thra	0.923077	0
NONRATT017094.2	Prdm4	0.902098	0
NONRATT017094.2	Dnmt3b	-0.909091	0
NONRATT017094.2	Vezt	0.944056	0
NONRATT017094.2	Eef1e1	0.902098	0
NONRATT017094.2	Bmpr2	0.916084	0
NONRATT017094.2	Cbx5	0.944056	0
NONRATT017094.2	Sparcl1	0.916084	0
NONRATT017094.2	Rasal2	0.923077	0
NONRATT017094.2	Rassf3	-0.902098	0
NONRATT017094.2	Ppp3cc	0.951049	0
NONRATT017094.2	Fas	-0.937063	0
NONRATT017094.2	Rnd3	-0.909091	0
NONRATT017094.2	Stard13	-0.951049	0
NONRATT017094.2	Crem	-0.916084	0
NONRATT017094.2	Pafah1b1	0.937063	0
NONRATT017094.2	G0s2	-0.93007	0
NONRATT017094.2	Usp33	0.902098	0
NONRATT017094.2	Ssbp2	0.944056	0
NONRATT017094.2	Itga5	-0.965035	0
NONRATT017094.2	Xpo5	0.916084	0
NONRATT017094.2	Sirt2	0.902098	0
NONRATT017094.2	Cul5	0.902098	0
NONRATT017094.2	Igf1	-0.972028	0
NONRATT017094.2	Gnmt	-0.916084	0
NONRATT017094.2	Mst1	-0.923077	0
NONRATT017094.2	Cdo1	-0.916084	0
NONRATT017094.2	Nit2	-0.902098	0
NONRATT017094.2	Cat	-0.909091	0
NONRATT031532.1	Vil1	-0.937063	0
NONRATT031532.1	Rbm6	-0.902098	0
NONRATT015425.2	Jdp2	0.923077	0
NONRATT015425.2	Mxi1	0.916084	0
NONRATT015425.2	Foxp1	0.916084	0
NONRATT015425.2	Csnk1a1	0.902098	0
NONRATT002157.2	Sall2	0.923077	0
NONRATT002157.2	Unc5c	0.93007	0
NONRATT002157.2	Mapk10	0.916084	0
NONRATT002157.2	Fbxo25	0.902098	0
NONRATT002157.2	Cacna2d3	0.923077	0
NONRATT002157.2	Abi2	0.937063	0
NONRATT002157.2	Rap1GAP	0.902098	0
NONRATT002157.2	Prkce	0.909091	0
NONRATT002157.2	Gsk3b	0.923077	0
NONRATT002157.2	Nupr1	-0.916084	0
NONRATT002157.2	Krit1	0.902098	0
NONRATT002157.2	Fas	-0.937063	0
NONRATT002157.2	Rnd3	-0.909091	0
NONRATT002157.2	Cd4	-0.916084	0
NONRATT002157.2	Usp33	0.93007	0
NONRATT002157.2	Ddx58	-0.916084	0
NONRATT002157.2	Sirt2	0.902098	0
NONRATT002157.2	Ptpn6	-0.916084	0
NONRATT002157.2	Stat1	-0.916084	0
NONRATT002157.2	Hrg	-0.902098	0
NONRATT031185.2	Vsnl1	0.902098	0
NONRATT031185.2	Plekho1	0.909091	0
NONRATT031185.2	Prdm4	0.902098	0
NONRATT007061.2	Thy1	0.93007	0
NONRATT007061.2	Opcml	0.923077	0
NONRATT007061.2	Nov	0.916084	0
NONRATT007061.2	Basp1	0.902098	0
NONRATT007061.2	Zfp36	-0.902098	0
NONRATT007061.2	Rhobtb2	0.909091	0
NONRATT007061.2	Ndrg4	0.902098	0
NONRATT007061.2	Frk	-0.916084	0
NONRATT007061.2	Thra	0.902098	0
NONRATT007061.2	Dnmt3b	-0.916084	0
NONRATT007061.2	Eef1e1	0.944056	0
NONRATT007061.2	Zdhhc2	0.909091	0
NONRATT007061.2	Slc39a1	-0.909091	0
NONRATT007061.2	Nupr1	-0.93007	0
NONRATT007061.2	Hbp1	-0.902098	0
NONRATT007061.2	Fas	-0.923077	0
NONRATT007061.2	Rnd3	-0.93007	0
NONRATT007061.2	G0s2	-0.937063	0
NONRATT007061.2	Igfbp4	-0.916084	0
NONRATT005282.2	Pgr	0.923077	0
NONRATT005282.2	Camk2n1	0.902098	0
NONRATT005282.2	Uchl1	0.909091	0
NONRATT005282.2	Akap12	0.916084	0
NONRATT005282.2	Robo1	0.916084	0
NONRATT005282.2	Spry2	0.944056	0
NONRATT005282.2	Atmin	0.916084	0
NONRATT005282.2	Rhob	0.979021	0
NONRATT005282.2	Thy1	0.93007	0
NONRATT005282.2	Napepld	0.937063	0
NONRATT005282.2	Cebpa	-0.937063	0
NONRATT005282.2	Dnajb4	0.909091	0
NONRATT005282.2	Dkk3	0.923077	0
NONRATT005282.2	Unc5b	0.923077	0
NONRATT005282.2	Ncoa5	0.909091	0
NONRATT005282.2	Ndrg4	0.916084	0
NONRATT005282.2	Adarb1	0.93007	0
NONRATT005282.2	Mxi1	0.902098	0
NONRATT005282.2	Thra	0.902098	0
NONRATT005282.2	Trim3	0.902098	0
NONRATT005282.2	Zdhhc2	0.902098	0
NONRATT005282.2	Bmpr2	0.923077	0
NONRATT005282.2	Ift88	0.923077	0
NONRATT005282.2	Ceacam1	-0.916084	0
NONRATT005282.2	Sparcl1	0.965035	0
NONRATT005282.2	Rasal2	0.93007	0
NONRATT005282.2	Tom1l2	0.909091	0
NONRATT005282.2	Epha1	-0.958042	0
NONRATT005282.2	Rassf3	-0.909091	0
NONRATT005282.2	Krit1	0.909091	0
NONRATT005282.2	Nr2c2	0.937063	0
NONRATT005282.2	Madd	0.937063	0
NONRATT005282.2	Stard13	-0.923077	0
NONRATT005282.2	Ahr	-0.902098	0
NONRATT005282.2	Crem	-0.923077	0
NONRATT005282.2	Pafah1b1	0.909091	0
NONRATT005282.2	Zmynd11	0.902098	0
NONRATT005282.2	Dmtf1	0.944056	0
NONRATT005282.2	Usp33	0.902098	0
NONRATT005282.2	Pds5b	0.965035	0
NONRATT005282.2	Ssbp2	0.937063	0
NONRATT005282.2	Ppp2r4	0.909091	0
NONRATT005282.2	Xpo5	0.909091	0
NONRATT005282.2	Errfi1	-0.958042	0
NONRATT005282.2	Cul5	0.916084	0
NONRATT005282.2	Gnmt	-0.909091	0
NONRATT005282.2	Selenbp1	-0.902098	0
NONRATT005282.2	Idh1	-0.972028	0
NONRATT005282.2	Nit2	-0.958042	0
NONRATT005282.2	Cat	-0.916084	0
NONRATT027249.2	Dmbt1	-0.909091	0
NONRATT027249.2	Cd4	-0.93007	0
NONRATT016492.2	Lrrc4	0.937063	0
NONRATT016492.2	Ptprj	-0.902098	0
NONRATT016492.2	Mlh3	-0.909091	0
NONRATT016492.2	Irf8	-0.923077	0
NONRATT016492.2	Ppp2r1b	-0.909091	0
NONRATT016492.2	Sod2	-0.965035	0
NONRATT024922.2	Grem1	0.923077	0
NONRATT024922.2	Bmp4	0.944056	0
NONRATT024922.2	Dact1	0.93007	0
NONRATT024922.2	Wnt5a	0.909091	0
NONRATT024922.2	Igfbp5	0.909091	0
NONRATT024922.2	Slit2	0.923077	0
NONRATT024922.2	Sema3f	0.902098	0
NONRATT024922.2	Ciz1	0.93007	0
NONRATT024922.2	Rad23b	-0.958042	0
NONRATT024922.2	Clu	-0.909091	0
NONRATT002317.2	Pgr	0.944056	0
NONRATT002317.2	Sall2	0.902098	0
NONRATT002317.2	Akap12	0.923077	0
NONRATT002317.2	Robo1	0.979021	0
NONRATT002317.2	Unc5c	0.965035	0
NONRATT002317.2	Ppp2r2c	0.902098	0
NONRATT002317.2	Opcml	0.923077	0
NONRATT002317.2	Nov	0.909091	0
NONRATT002317.2	Cacna2d3	0.923077	0
NONRATT002317.2	Ndrg4	0.937063	0
NONRATT002317.2	Abi2	0.93007	0
NONRATT002317.2	Prkce	0.902098	0
NONRATT002317.2	Smarcb1	0.923077	0
NONRATT002317.2	Mxi1	0.916084	0
NONRATT002317.2	Thra	0.93007	0
NONRATT002317.2	Dnmt3b	-0.916084	0
NONRATT002317.2	Tcf4	0.951049	0
NONRATT002317.2	Llgl1	0.902098	0
NONRATT002317.2	Vezt	0.902098	0
NONRATT002317.2	Itga7	0.979021	0
NONRATT002317.2	Ceacam1	-0.916084	0
NONRATT002317.2	Tom1l2	0.944056	0
NONRATT002317.2	Gsk3b	0.916084	0
NONRATT002317.2	Epha1	-0.902098	0
NONRATT002317.2	Krit1	0.944056	0
NONRATT002317.2	Madd	0.944056	0
NONRATT002317.2	Crem	-0.93007	0
NONRATT002317.2	Apc	0.916084	0
NONRATT002317.2	Pafah1b1	0.909091	0
NONRATT002317.2	Tsc2	0.902098	0
NONRATT002317.2	Dmtf1	0.923077	0
NONRATT002317.2	Usp33	0.923077	0
NONRATT002317.2	Pds5b	0.909091	0
NONRATT002317.2	Rnh1	-0.902098	0
NONRATT002317.2	Sirt2	0.937063	0
NONRATT002317.2	Rbp1	-0.951049	0
NONRATT002317.2	Gnmt	-0.916084	0
NONRATT002317.2	Igfbp4	-0.916084	0
NONRATT002317.2	Nit2	-0.902098	0
NONRATT002317.2	Hrg	-0.916084	0
NONRATT023032.2	Vsnl1	0.916084	0
NONRATT023032.2	Bex2	0.937063	0
NONRATT023032.2	Ppm1l	0.951049	0
NONRATT023032.2	Mapk10	0.923077	0
NONRATT023032.2	Uvrag	0.93007	0
NONRATT023032.2	Ddx58	-0.93007	0
NONRATT023032.2	Cdo1	-0.902098	0
NONRATT006427.2	Pgr	0.944056	0
NONRATT006427.2	Akap12	0.909091	0
NONRATT006427.2	Atmin	0.909091	0
NONRATT006427.2	Dusp6	-0.937063	0
NONRATT006427.2	Prdm5	0.951049	0
NONRATT006427.2	Cdh17	-0.923077	0
NONRATT006427.2	Krit1	0.902098	0
NONRATT006427.2	Cd4	-0.944056	0
NONRATT006427.2	Rbp1	-0.916084	0
NONRATT007896.2	Pgr	0.902098	0
NONRATT007896.2	Sall2	0.916084	0
NONRATT007896.2	Lzts1	0.909091	0
NONRATT007896.2	Camk2n1	0.951049	0
NONRATT007896.2	Akap12	0.923077	0
NONRATT007896.2	Unc5c	0.937063	0
NONRATT007896.2	Thy1	0.909091	0
NONRATT007896.2	Opcml	0.923077	0
NONRATT007896.2	Nov	0.937063	0
NONRATT007896.2	Cacna2d3	0.951049	0
NONRATT007896.2	Rhobtb2	0.958042	0
NONRATT007896.2	Ndrg4	0.937063	0
NONRATT007896.2	Abi2	0.916084	0
NONRATT007896.2	Rap1GAP	0.923077	0
NONRATT007896.2	Thra	0.944056	0
NONRATT007896.2	Dnmt3b	-0.902098	0
NONRATT007896.2	Vezt	0.916084	0
NONRATT007896.2	Itga7	0.923077	0
NONRATT007896.2	Gsk3b	0.902098	0
NONRATT007896.2	Nupr1	-0.923077	0
NONRATT007896.2	Krit1	0.93007	0
NONRATT007896.2	Fas	-0.958042	0
NONRATT007896.2	Rnd3	-0.937063	0
NONRATT007896.2	Stard13	-0.902098	0
NONRATT007896.2	Crem	-0.916084	0
NONRATT007896.2	Apc	0.902098	0
NONRATT007896.2	Pafah1b1	0.909091	0
NONRATT007896.2	G0s2	-0.902098	0
NONRATT007896.2	Usp33	0.923077	0
NONRATT007896.2	Rnh1	-0.944056	0
NONRATT007896.2	Ssbp2	0.902098	0
NONRATT007896.2	Itga5	-0.923077	0
NONRATT007896.2	Sirt2	0.937063	0
NONRATT007896.2	Igf1	-0.909091	0
NONRATT007896.2	Gnmt	-0.902098	0
NONRATT007896.2	Igfbp4	-0.93007	0
NONRATT007896.2	Mst1	-0.902098	0
NONRATT007896.2	Stat1	-0.923077	0
NONRATT020253.2	Lzts1	0.902098	0
NONRATT020253.2	Pf4	-0.902098	0
NONRATT020253.2	Rhobtb2	0.93007	0
NONRATT020253.2	Cbx5	0.916084	0
NONRATT020253.2	Rnd3	-0.909091	0
NONRATT006831.2	Chd1	0.937063	0
NONRATT010557.2	Rtn4ip1	0.93007	0
NONRATT002424.2	Zhx2	0.937063	0
NONRATT002424.2	Mme	0.902098	0
NONRATT017131.2	Prdm2	0.902098	0
NONRATT017131.2	Smarca4	0.916084	0
NONRATT001609.2	Sall2	0.916084	0
NONRATT001609.2	Uchl1	0.909091	0
NONRATT001609.2	Akap12	0.951049	0
NONRATT001609.2	Robo1	0.916084	0
NONRATT001609.2	Spry2	0.902098	0
NONRATT001609.2	Opcml	0.944056	0
NONRATT001609.2	Rnf144a	0.916084	0
NONRATT001609.2	Cebpa	-0.902098	0
NONRATT001609.2	Mapk10	0.902098	0
NONRATT001609.2	Nnat	0.923077	0
NONRATT001609.2	Dkk3	0.979021	0
NONRATT001609.2	Unc5b	0.951049	0
NONRATT001609.2	Abi2	0.923077	0
NONRATT001609.2	Fzr1	0.937063	0
NONRATT001609.2	Thra	0.93007	0
NONRATT001609.2	Bmpr2	0.923077	0
NONRATT001609.2	Ceacam1	-0.937063	0
NONRATT001609.2	Slc39a4	-0.923077	0
NONRATT001609.2	Tom1l2	0.93007	0
NONRATT001609.2	Gsk3b	0.93007	0
NONRATT001609.2	Nr2c2	0.909091	0
NONRATT001609.2	Madd	0.916084	0
NONRATT001609.2	Crem	-0.937063	0
NONRATT001609.2	Apc	0.902098	0
NONRATT001609.2	Usp33	0.916084	0
NONRATT001609.2	Pds5b	0.902098	0
NONRATT001609.2	Ddx58	-0.909091	0
NONRATT001609.2	Errfi1	-0.951049	0
NONRATT001609.2	Gnmt	-0.958042	0
NONRATT001609.2	St13	-0.902098	0
NONRATT001609.2	Idh1	-0.951049	0
NONRATT001609.2	Cat	-0.958042	0
NONRATT001609.2	Hrg	-0.972028	0
NONRATT032032.1	Afap1l2	0.902098	0
NONRATT009135.2	Ndn	0.909091	0
NONRATT009135.2	Sall2	0.951049	0
NONRATT009135.2	Lzts1	0.923077	0
NONRATT009135.2	Camk2n1	0.944056	0
NONRATT009135.2	Uchl1	0.937063	0
NONRATT009135.2	Akap12	0.923077	0
NONRATT009135.2	Robo1	0.923077	0
NONRATT009135.2	Spry2	0.916084	0
NONRATT009135.2	Atmin	0.944056	0
NONRATT009135.2	Unc5c	0.93007	0
NONRATT009135.2	Rhob	0.93007	0
NONRATT009135.2	Rnf144a	0.909091	0
NONRATT009135.2	Napepld	0.937063	0
NONRATT009135.2	Dnajb4	0.937063	0
NONRATT009135.2	Nnat	0.93007	0
NONRATT009135.2	Cacna2d3	0.923077	0
NONRATT009135.2	Jdp2	0.923077	0
NONRATT009135.2	Dkk3	0.923077	0
NONRATT009135.2	Rhobtb2	0.923077	0
NONRATT009135.2	Ncoa5	0.902098	0
NONRATT009135.2	Ndrg4	0.965035	0
NONRATT009135.2	Abi2	0.937063	0
NONRATT009135.2	Prdm5	0.902098	0
NONRATT009135.2	Trim35	0.944056	0
NONRATT009135.2	Rap1GAP	0.916084	0
NONRATT009135.2	Adarb1	0.909091	0
NONRATT009135.2	Smarcb1	0.93007	0
NONRATT009135.2	Fzr1	0.923077	0
NONRATT009135.2	Mxi1	0.937063	0
NONRATT009135.2	Thra	0.944056	0
NONRATT009135.2	Tcf4	0.958042	0
NONRATT009135.2	Vezt	0.902098	0
NONRATT009135.2	Bmpr2	0.951049	0
NONRATT009135.2	Ceacam1	-0.923077	0
NONRATT009135.2	Sparcl1	0.958042	0
NONRATT009135.2	Rasal2	0.944056	0
NONRATT009135.2	Slc39a4	-0.951049	0
NONRATT009135.2	Tom1l2	0.916084	0
NONRATT009135.2	Gsk3b	0.923077	0
NONRATT009135.2	Epha1	-0.909091	0
NONRATT009135.2	Rassf3	-0.93007	0
NONRATT009135.2	Krit1	0.93007	0
NONRATT009135.2	Madd	0.923077	0
NONRATT009135.2	Ppp2cb	0.923077	0
NONRATT009135.2	Stard13	-0.916084	0
NONRATT009135.2	Crem	-0.909091	0
NONRATT009135.2	Nf1	0.902098	0
NONRATT009135.2	Apc	0.951049	0
NONRATT009135.2	Dmtf1	0.951049	0
NONRATT009135.2	Usp33	0.916084	0
NONRATT009135.2	Pds5b	0.937063	0
NONRATT009135.2	Rnh1	-0.923077	0
NONRATT009135.2	Ssbp2	0.937063	0
NONRATT009135.2	Xpo5	0.902098	0
NONRATT009135.2	Errfi1	-0.958042	0
NONRATT009135.2	Sirt2	0.916084	0
NONRATT009135.2	Gnmt	-0.923077	0
NONRATT009135.2	Csnk1a1	0.923077	0
NONRATT009135.2	Idh1	-0.944056	0
NONRATT009135.2	Cdo1	-0.951049	0
NONRATT009135.2	Nit2	-0.923077	0
NONRATT009135.2	Stat1	-0.916084	0
NONRATT009135.2	Cat	-0.923077	0
NONRATT004862.2	Igfbp5	0.923077	0
NONRATT004862.2	Ddr2	0.902098	0
NONRATT004862.2	Ctgf	0.909091	0
NONRATT004862.2	Itgav	0.909091	0
NONRATT026900.2	Piwil2	0.916084	0
NONRATT026900.2	Cdh5	-0.93007	0
NONRATT026900.2	Kif1b	0.93007	0
NONRATT003079.2	Alpl	0.909091	0
NONRATT024368.2	Robo1	0.902098	0
NONRATT024368.2	Extl3	0.916084	0
NONRATT024368.2	Csnk1a1	0.909091	0
NONRATT011477.2	Bmp4	0.93007	0
NONRATT011477.2	Slit2	0.916084	0
NONRATT011477.2	Cygb	0.916084	0
NONRATT011477.2	Blnk	0.951049	0
NONRATT011477.2	Fabp3	0.916084	0
NONRATT011477.2	Casc1	0.93007	0
NONRATT011477.2	Tagln	0.909091	0
NONRATT011477.2	Ciz1	0.916084	0
NONRATT011477.2	Bcr	0.923077	0
NONRATT011477.2	Mat2a	0.944056	0
NONRATT011477.2	Cux1	0.923077	0
NONRATT011477.2	Rb1	0.902098	0
NONRATT011477.2	Anapc1	0.958042	0
NONRATT011477.2	Itgav	0.937063	0
NONRATT011477.2	Gls2	-0.916084	0
NONRATT019571.2	Dicer1	-0.916084	0
NONRATT023563.2	Rassf8	0.902098	0
NONRATT023563.2	Scrib	0.937063	0
NONRATT022678.2	Sall2	0.902098	0
NONRATT022678.2	Uchl1	0.93007	0
NONRATT022678.2	Robo1	0.93007	0
NONRATT022678.2	Unc5c	0.923077	0
NONRATT022678.2	Ikzf2	0.902098	0
NONRATT022678.2	Ppp2r2c	0.93007	0
NONRATT022678.2	Cacna2d3	0.937063	0
NONRATT022678.2	Zfp36	-0.916084	0
NONRATT022678.2	Rhobtb2	0.902098	0
NONRATT022678.2	Ndrg4	0.902098	0
NONRATT022678.2	Abi2	0.93007	0
NONRATT022678.2	Rap1GAP	0.965035	0
NONRATT022678.2	Prkce	0.902098	0
NONRATT022678.2	Fzr1	0.944056	0
NONRATT022678.2	Dnmt3b	-0.909091	0
NONRATT022678.2	Tcf4	0.916084	0
NONRATT022678.2	Zdhhc2	0.902098	0
NONRATT022678.2	Ceacam1	-0.902098	0
NONRATT022678.2	Tom1l2	0.923077	0
NONRATT022678.2	Gsk3b	0.93007	0
NONRATT022678.2	Nupr1	-0.972028	0
NONRATT022678.2	Fas	-0.944056	0
NONRATT022678.2	Rnd3	-0.965035	0
NONRATT022678.2	Nr2c2	0.923077	0
NONRATT022678.2	Apc	0.944056	0
NONRATT022678.2	G0s2	-0.937063	0
NONRATT022678.2	Usp33	0.923077	0
NONRATT022678.2	Sirt2	0.93007	0
NONRATT022678.2	Tgfbi	-0.916084	0
NONRATT022678.2	Igfbp4	-0.951049	0
NONRATT020054.2	Map2k4	0.902098	0
NONRATT020054.2	Ptprc	-0.902098	0
NONRATT001626.2	Igfbp3	0.909091	0
NONRATT000953.2	Sall2	0.937063	0
NONRATT000953.2	Lzts1	0.909091	0
NONRATT000953.2	Camk2n1	0.909091	0
NONRATT000953.2	Uchl1	0.923077	0
NONRATT000953.2	Unc5c	0.909091	0
NONRATT000953.2	Thy1	0.937063	0
NONRATT000953.2	Ppp2r2c	0.93007	0
NONRATT000953.2	Nov	0.944056	0
NONRATT000953.2	Basp1	0.916084	0
NONRATT000953.2	Cebpa	-0.923077	0
NONRATT000953.2	Fbxo25	0.902098	0
NONRATT000953.2	Cacna2d3	0.958042	0
NONRATT000953.2	Cyld	0.944056	0
NONRATT000953.2	Ppp1r1b	0.93007	0
NONRATT000953.2	Rhobtb2	0.965035	0
NONRATT000953.2	Ndrg4	0.916084	0
NONRATT000953.2	Abi2	0.916084	0
NONRATT000953.2	Trim35	0.916084	0
NONRATT000953.2	Rap1GAP	0.965035	0
NONRATT000953.2	Prkce	0.909091	0
NONRATT000953.2	Fzr1	0.902098	0
NONRATT000953.2	Thra	0.937063	0
NONRATT000953.2	Dnmt3b	-0.916084	0
NONRATT000953.2	Vezt	0.937063	0
NONRATT000953.2	Eef1e1	0.909091	0
NONRATT000953.2	Ceacam1	-0.916084	0
NONRATT000953.2	Rasal2	0.923077	0
NONRATT000953.2	Gsk3b	0.937063	0
NONRATT000953.2	Nupr1	-0.944056	0
NONRATT000953.2	Rassf3	-0.909091	0
NONRATT000953.2	Fas	-0.986014	0
NONRATT000953.2	Rnd3	-0.937063	0
NONRATT000953.2	Nr2c2	0.902098	0
NONRATT000953.2	Crem	-0.923077	0
NONRATT000953.2	Apc	0.93007	0
NONRATT000953.2	Pafah1b1	0.916084	0
NONRATT000953.2	G0s2	-0.951049	0
NONRATT000953.2	Usp33	0.944056	0
NONRATT000953.2	Pds5b	0.902098	0
NONRATT000953.2	Rnh1	-0.923077	0
NONRATT000953.2	Itga5	-0.916084	0
NONRATT000953.2	Sirt2	0.937063	0
NONRATT000953.2	Igf1	-0.944056	0
NONRATT000953.2	Tgfbi	-0.902098	0
NONRATT000953.2	Gnmt	-0.909091	0
NONRATT000953.2	Tmprss6	-0.923077	0
NONRATT000953.2	Mst1	-0.923077	0
NONRATT000953.2	Cdo1	-0.909091	0
NONRATT000953.2	Nit2	-0.916084	0
NONRATT025531.2	Fhl1	0.909091	0
NONRATT033654.1	Chst10	0.916084	0
NONRATT033654.1	Dclre1a	-0.916084	0
NONRATT033654.1	Cxcl12	-0.916084	0
NONRATT033654.1	Lrig3	-0.909091	0
NONRATT033654.1	Hace1	0.916084	0
NONRATT033654.1	Ppp2ca	0.93007	0
NONRATT033654.1	Selenbp1	-0.902098	0
NONRATT033654.1	Ass1	-0.923077	0
NONRATT007311.2	Fas	-0.916084	0
NONRATT032172.1	Lzts1	0.916084	0
NONRATT032172.1	Uchl1	0.909091	0
NONRATT032172.1	Ppp2r2c	0.902098	0
NONRATT032172.1	Cacna2d3	0.902098	0
NONRATT032172.1	Zfp36	-0.937063	0
NONRATT032172.1	Rhobtb2	0.916084	0
NONRATT032172.1	Ndrg4	0.902098	0
NONRATT032172.1	Rap1GAP	0.944056	0
NONRATT032172.1	Fzr1	0.923077	0
NONRATT032172.1	Dnmt3b	-0.909091	0
NONRATT032172.1	Nupr1	-0.923077	0
NONRATT032172.1	Fas	-0.944056	0
NONRATT032172.1	Rnd3	-0.951049	0
NONRATT032172.1	Apc	0.937063	0
NONRATT032172.1	G0s2	-0.937063	0
NONRATT012676.2	Lrrc4	0.916084	0
NONRATT012676.2	Atf3	-0.909091	0
NONRATT012676.2	Syk	-0.916084	0
NONRATT028757.2	Ptch2	0.916084	0
NONRATT028757.2	Ing4	0.972028	0
NONRATT015576.2	Dlg1	0.916084	0
[truncated: 119,073 more rows]
