# Supplementary material for: Insights into long noncoding RNAs of naked mole rat (Heterocephalus glaber) and their potential association with cancer resistance
Source: Epigenetics Chromatin. 2016 Nov 10;9:51. doi: 10.1186/s13072-016-0101-5 (PMC5103457; doi:10.1186/s13072-016-0101-5)
Supplement: Supplementary file 11 — Additional file 11: Table S10. List of NMR lncRNAs that strongly coexpressed with four HA-related genes. [file 13072_2016_101_MOESM11_ESM.xlsx]

## Sheet: S6
Table S10. List of NMR lncRNAs that strongly coexpressed with four HA-related genes.
lncRNA	mRNA	coefficient*	p-value
1036	NF2	0.881	0
1038	NF2	0.804	0.003
1084	HYAL2	0.839	0.001
1118	NF2	0.916	0
1119	NF2	0.867	0
114	HYAL2	0.839	0.001
1185	CD44	0.874	0
1309	NF2	0.923	0
1314	HYAL2	0.839	0.001
1340	NF2	0.874	0
1439	HYAL2	0.874	0
1491	HYAL2	0.825	0.002
154	HYAL2	0.867	0
1593	CD44	0.853	0.001
160	CD44	0.888	0
1648	NF2	0.818	0.002
1668	CD44	0.825	0.002
173	NF2	0.839	0.001
1731	NF2	0.902	0
1793	NF2	0.832	0.001
1802	HYAL2	0.825	0.002
1816	NF2	0.811	0.002
1818	CD44	0.818	0.002
1916	CD44	0.804	0.003
1932	NF2	0.818	0.002
1969	NF2	0.825	0.002
2021	NF2	0.881	0
2106	CD44	0.832	0.001
2107	CD44	0.846	0.001
2113	HYAL2	0.804	0.003
2135	HYAL2	0.832	0.001
2160	HYAL2	0.881	0
2163	HAS2	0.853	0.001
2178	HYAL2	0.825	0.002
2195	HYAL2	0.825	0.002
2272	NF2	0.895	0
2322	NF2	0.867	0
233	NF2	0.874	0
2436	NF2	0.832	0.001
2462	HAS2	0.804	0.003
2464	HYAL2	0.839	0.001
2474	NF2	0.811	0.002
2597	HAS2	0.839	0.001
2613	HAS2	0.804	0.003
2702	NF2	0.818	0.002
2709	HYAL2	0.832	0.001
2737	HYAL2	0.818	0.002
274	CD44	0.895	0
2747	NF2	0.804	0.003
2755	HYAL2	0.895	0
276	HYAL2	0.825	0.002
2791	HAS2	0.874	0
2826	NF2	0.825	0.002
2865	HYAL2	0.881	0
2874	NF2	0.811	0.002
2897	NF2	0.818	0.002
291	NF2	0.846	0.001
2946	HYAL2	0.832	0.001
2959	NF2	0.846	0.001
2980	NF2	0.825	0.002
2992	NF2	0.895	0
3127	HYAL2	0.818	0.002
3186	NF2	0.874	0
3243	NF2	0.839	0.001
33	HYAL2	0.874	0
3333	HYAL2	0.811	0.002
3547	HAS2	0.874	0
3560	NF2	0.811	0.002
3614	NF2	0.909	0
3636	NF2	0.944	0
3716	CD44	0.839	0.001
3729	NF2	0.825	0.002
3761	CD44	0.818	0.002
3841	NF2	0.867	0
3891	NF2	0.853	0.001
3903	NF2	0.839	0.001
3973	HYAL2	0.804	0.003
403	CD44	0.86	0.001
4060	HYAL2	0.916	0
4123	NF2	0.902	0
4129	HAS2	0.818	0.002
4239	HYAL2	0.818	0.002
4260	CD44	0.93	0
4279	HYAL2	0.804	0.003
4331	NF2	0.811	0.002
4354	CD44	0.895	0
4392	CD44	0.846	0.001
4398	CD44	0.804	0.003
4404	NF2	0.804	0.003
449	HYAL2	0.853	0.001
471	HYAL2	0.888	0
535	NF2	0.874	0
536	NF2	0.804	0.003
603	CD44	0.825	0.002
62	HYAL2	0.867	0
63	CD44	0.916	0
67	HYAL2	0.937	0
671	HAS2	0.804	0.003
691	NF2	0.902	0
695	CD44	0.846	0.001
77	HYAL2	0.944	0
821	NF2	0.832	0.001
840	NF2	0.839	0.001
852	NF2	0.839	0.001
935	NF2	0.881	0
1079	NF2	-0.832	0.001
1118	HYAL2	-0.874	0
1176	CD44	-0.923	0
1177	CD44	-0.881	0
1213	NF2	-0.853	0.001
122	NF2	-0.818	0.002
1243	CD44	-0.881	0
135	NF2	-0.874	0
136	NF2	-0.951	0
1403	CD44	-0.825	0.002
1684	NF2	-0.874	0
1703	NF2	-0.825	0.002
1743	NF2	-0.881	0
1747	HYAL2	-0.818	0.002
1940	HYAL2	-0.825	0.002
1986	NF2	-0.846	0.001
2005	NF2	-0.93	0
2035	NF2	-0.881	0
2072	HYAL2	-0.839	0.001
2154	NF2	-0.839	0.001
2209	HYAL2	-0.832	0.001
228	HAS2	-0.853	0.001
2370	HYAL2	-0.825	0.002
2372	HYAL2	-0.916	0
2463	NF2	-0.825	0.002
2464	NF2	-0.811	0.002
2568	NF2	-0.853	0.001
2573	HYAL2	-0.818	0.002
2667	HYAL2	-0.853	0.001
2700	HYAL2	-0.923	0
2704	HYAL2	-0.839	0.001
2749	NF2	-0.86	0.001
2762	NF2	-0.811	0.002
2784	HAS2	-0.804	0.003
2980	HYAL2	-0.874	0
299	HAS2	-0.832	0.001
2991	CD44	-0.832	0.001
3002	HYAL2	-0.804	0.003
3080	NF2	-0.804	0.003
313	HYAL2	-0.832	0.001
3218	HAS2	-0.867	0
3239	CD44	-0.853	0.001
3279	HYAL2	-0.825	0.002
328	HYAL2	-0.867	0
3287	NF2	-0.811	0.002
3304	HYAL2	-0.818	0.002
3328	CD44	-0.832	0.001
333	NF2	-0.839	0.001
3424	NF2	-0.818	0.002
3449	CD44	-0.825	0.002
3458	HYAL2	-0.825	0.002
3500	CD44	-0.853	0.001
3510	HYAL2	-0.846	0.001
3592	NF2	-0.811	0.002
3750	HYAL2	-0.867	0
3781	HAS2	-0.909	0
3792	HAS2	-0.853	0.001
3878	HYAL2	-0.867	0
3912	CD44	-0.937	0
3915	HAS2	-0.811	0.002
3981	CD44	-0.839	0.001
4016	HAS2	-0.818	0.002
4031	CD44	-0.804	0.003
4095	CD44	-0.853	0.001
4121	HYAL2	-0.839	0.001
416	HYAL2	-0.895	0
4178	HYAL2	-0.86	0.001
4183	NF2	-0.818	0.002
4192	NF2	-0.944	0
422	HYAL2	-0.916	0
4271	HYAL2	-0.804	0.003
4297	NF2	-0.818	0.002
4364	HYAL2	-0.818	0.002
4365	NF2	-0.846	0.001
4368	HYAL2	-0.846	0.001
4384	NF2	-0.811	0.002
471	NF2	-0.804	0.003
488	HYAL2	-0.804	0.003
563	HYAL2	-0.853	0.001
624	NF2	-0.818	0.002
643	CD44	-0.832	0.001
666	HYAL2	-0.846	0.001
669	NF2	-0.832	0.001
691	HYAL2	-0.811	0.002
738	HAS2	-0.846	0.001
747	CD44	-0.839	0.001
77	NF2	-0.804	0.003
776	CD44	-0.839	0.001
796	HAS2	-0.804	0.003
849	NF2	-0.804	0.003
852	HYAL2	-0.916	0
880	NF2	-0.825	0.002
961	HYAL2	-0.874	0
995	HYAL2	-0.825	0.002
998	NF2	-0.916	0
* > 0 means positive correlation, while < 0 represents negative correlation.
