# Supplementary material for: Insights into long noncoding RNAs of naked mole rat (Heterocephalus glaber) and their potential association with cancer resistance
Source: Epigenetics Chromatin. 2016 Nov 10;9:51. doi: 10.1186/s13072-016-0101-5 (PMC5103457; doi:10.1186/s13072-016-0101-5)
Supplement: Supplementary file 12 — Additional file 12: Table S11. List of rat lncRNAs that strongly coexpressed with four HA-related genes. [file 13072_2016_101_MOESM12_ESM.xlsx]

## Sheet: Sheet1
Table S11.List of rat LncRNAs coexpressed with four HA-related genes.
Rat lncRNA	HA-related gene	Coefficient	P value
NONRATT000017.2	Nf2	-0.818	0.002
NONRATT000047.2	Nf2	0.804	0.003
NONRATT000082.2	Hyal2	-0.818	0.002
NONRATT000105.2	Hyal2	-0.804	0.003
NONRATT000115.2	Nf2	-0.846	0.001
NONRATT000122.2	Hyal2	0.846	0.001
NONRATT000161.2	Nf2	0.846	0.001
NONRATT000163.2	Nf2	0.825	0.002
NONRATT000192.2	Hyal2	0.818	0.002
NONRATT000271.2	Has2	-0.811	0.002
NONRATT000358.2	Nf2	0.93	0
NONRATT000380.2	Hyal2	0.888	0
NONRATT000434.2	Nf2	0.818	0.002
NONRATT000478.2	Hyal2	0.811	0.002
NONRATT000494.2	Hyal2	0.804	0.003
NONRATT000513.2	Nf2	-0.874	0
NONRATT000514.2	Has2	-0.846	0.001
NONRATT000533.2	Nf2	0.839	0.001
NONRATT000565.2	Nf2	0.832	0.001
NONRATT000620.2	Has2	-0.832	0.001
NONRATT000626.2	Has2	-0.832	0.001
NONRATT000640.2	Nf2	0.804	0.003
NONRATT000727.2	Nf2	0.874	0
NONRATT000735.2	Hyal2	0.853	0.001
NONRATT000736.2	Hyal2	0.839	0.001
NONRATT000741.2	Nf2	-0.804	0.003
NONRATT000747.2	Hyal2	-0.902	0
NONRATT000757.2	Hyal2	0.951	0
NONRATT000759.2	Hyal2	-0.874	0
NONRATT000765.2	Has2	-0.804	0.003
NONRATT000791.2	Nf2	0.846	0.001
NONRATT000794.2	Hyal2	0.839	0.001
NONRATT000813.2	Hyal2	0.881	0
NONRATT000814.2	Hyal2	0.944	0
NONRATT000824.2	Nf2	-0.839	0.001
NONRATT000825.2	Nf2	-0.832	0.001
NONRATT000840.2	Hyal2	0.811	0.002
NONRATT000843.2	Hyal2	0.916	0
NONRATT000848.2	Hyal2	-0.811	0.002
NONRATT000870.2	Hyal2	-0.888	0
NONRATT000872.2	Hyal2	-0.853	0.001
NONRATT000879.2	Has2	-0.811	0.002
NONRATT000879.2	Nf2	-0.811	0.002
NONRATT000888.2	Hyal2	0.811	0.002
NONRATT000908.2	Nf2	0.811	0.002
NONRATT000916.2	Nf2	0.839	0.001
NONRATT000917.2	Nf2	0.867	0
NONRATT000924.2	Nf2	-0.853	0.001
NONRATT000927.2	Nf2	-0.937	0
NONRATT000928.2	Has2	-0.832	0.001
NONRATT000932.2	Nf2	-0.818	0.002
NONRATT000938.2	Hyal2	0.811	0.002
NONRATT000981.2	Hyal2	0.902	0
NONRATT001002.2	Hyal2	-0.867	0
NONRATT001017.2	Hyal2	-0.86	0.001
NONRATT001027.2	Has2	-0.874	0
NONRATT001048.2	Hyal2	0.825	0.002
NONRATT001049.2	Hyal2	0.958	0
NONRATT001063.2	Has2	-0.839	0.001
NONRATT001063.2	Nf2	-0.825	0.002
NONRATT001094.2	Hyal2	0.832	0.001
NONRATT001115.2	Hyal2	0.895	0
NONRATT001117.2	Hyal2	0.811	0.002
NONRATT001169.2	Hyal2	-0.895	0
NONRATT001173.2	Hyal2	0.825	0.002
NONRATT001223.2	Has2	0.839	0.001
NONRATT001245.2	Cd44	0.846	0.001
NONRATT001263.2	Nf2	-0.832	0.001
NONRATT001272.2	Nf2	0.867	0
NONRATT001275.2	Has2	0.804	0.003
NONRATT001291.2	Has2	0.818	0.002
NONRATT001333.2	Nf2	-0.804	0.003
NONRATT001337.2	Hyal2	-0.804	0.003
NONRATT001338.2	Hyal2	0.86	0.001
NONRATT001354.2	Hyal2	0.825	0.002
NONRATT001366.2	Nf2	-0.86	0.001
NONRATT001394.2	Nf2	-0.881	0
NONRATT001409.2	Hyal2	0.811	0.002
NONRATT001435.2	Has2	0.867	0
NONRATT001454.2	Has2	0.804	0.003
NONRATT001459.2	Hyal2	0.825	0.002
NONRATT001471.2	Hyal2	0.867	0
NONRATT001485.2	Has2	0.804	0.003
NONRATT001490.2	Hyal2	0.825	0.002
NONRATT001507.2	Hyal2	0.846	0.001
NONRATT001518.2	Hyal2	0.825	0.002
NONRATT001521.2	Hyal2	0.972	0
NONRATT001523.2	Hyal2	0.888	0
NONRATT001524.2	Hyal2	0.895	0
NONRATT001526.2	Hyal2	0.958	0
NONRATT001564.2	Hyal2	-0.853	0.001
NONRATT001568.2	Nf2	-0.804	0.003
NONRATT001575.2	Nf2	-0.846	0.001
NONRATT001602.2	Hyal2	-0.811	0.002
NONRATT001603.2	Hyal2	-0.825	0.002
NONRATT001606.2	Hyal2	-0.874	0
NONRATT001630.2	Nf2	0.902	0
NONRATT001635.2	Nf2	-0.874	0
NONRATT001653.2	Nf2	-0.881	0
NONRATT001668.2	Nf2	0.804	0.003
NONRATT001685.2	Hyal2	0.825	0.002
NONRATT001697.2	Has2	-0.804	0.003
NONRATT001699.2	Has2	-0.888	0
NONRATT001718.2	Has2	-0.811	0.002
NONRATT001752.2	Nf2	-0.909	0
NONRATT001770.2	Has2	0.804	0.003
NONRATT001776.2	Hyal2	-0.804	0.003
NONRATT001809.2	Nf2	0.909	0
NONRATT001830.2	Nf2	0.958	0
NONRATT001831.2	Nf2	0.804	0.003
NONRATT001841.2	Nf2	0.818	0.002
NONRATT001857.2	Hyal2	0.881	0
NONRATT001861.2	Nf2	0.902	0
NONRATT001887.2	Cd44	-0.818	0.002
NONRATT001957.2	Nf2	0.874	0
NONRATT001985.2	Has2	0.811	0.002
NONRATT001985.2	Nf2	0.853	0.001
NONRATT001994.2	Hyal2	0.804	0.003
NONRATT002000.2	Has2	0.846	0.001
NONRATT002002.2	Nf2	-0.853	0.001
NONRATT002005.2	Hyal2	0.825	0.002
NONRATT002014.2	Hyal2	0.888	0
NONRATT002015.2	Hyal2	0.839	0.001
NONRATT002020.2	Hyal2	-0.881	0
NONRATT002038.2	Hyal2	-0.881	0
NONRATT002049.2	Nf2	-0.867	0
NONRATT002064.2	Nf2	-0.874	0
NONRATT002065.2	Nf2	-0.902	0
NONRATT002071.2	Hyal2	0.888	0
NONRATT002076.2	Hyal2	-0.888	0
NONRATT002079.2	Has2	-0.839	0.001
NONRATT002143.2	Hyal2	0.839	0.001
NONRATT002144.2	Hyal2	0.825	0.002
NONRATT002147.2	Has2	-0.811	0.002
NONRATT002183.2	Hyal2	0.818	0.002
NONRATT002223.2	Nf2	-0.818	0.002
NONRATT002256.2	Hyal2	0.804	0.003
NONRATT002269.2	Nf2	-0.839	0.001
NONRATT002285.2	Hyal2	0.804	0.003
NONRATT002318.2	Hyal2	0.839	0.001
NONRATT002352.2	Hyal2	0.86	0.001
NONRATT002356.2	Nf2	0.839	0.001
NONRATT002465.2	Nf2	-0.86	0.001
NONRATT002471.2	Hyal2	0.888	0
NONRATT002477.2	Hyal2	0.832	0.001
NONRATT002479.2	Hyal2	0.839	0.001
NONRATT002481.2	Hyal2	-0.832	0.001
NONRATT002525.2	Nf2	-0.86	0.001
NONRATT002530.2	Hyal2	-0.937	0
NONRATT002551.2	Hyal2	-0.811	0.002
NONRATT002558.2	Nf2	-0.839	0.001
NONRATT002569.2	Has2	-0.818	0.002
NONRATT002605.2	Nf2	0.923	0
NONRATT002618.2	Nf2	-0.846	0.001
NONRATT002695.2	Hyal2	0.839	0.001
NONRATT002708.2	Hyal2	-0.839	0.001
NONRATT002725.2	Hyal2	-0.804	0.003
NONRATT002730.2	Cd44	-0.825	0.002
NONRATT002746.2	Nf2	-0.874	0
NONRATT002747.2	Nf2	-0.888	0
NONRATT002754.2	Hyal2	0.804	0.003
NONRATT002868.2	Nf2	-0.853	0.001
NONRATT002934.2	Nf2	-0.909	0
NONRATT002938.2	Has2	-0.825	0.002
NONRATT002941.2	Has2	0.804	0.003
NONRATT002969.2	Nf2	-0.811	0.002
NONRATT002980.2	Nf2	0.909	0
NONRATT003031.2	Nf2	-0.881	0
NONRATT003057.2	Has2	0.811	0.002
NONRATT003057.2	Nf2	0.853	0.001
NONRATT003060.2	Nf2	-0.832	0.001
NONRATT003069.2	Cd44	-0.832	0.001
NONRATT003070.2	Nf2	-0.839	0.001
NONRATT003071.2	Nf2	-0.853	0.001
NONRATT003076.2	Nf2	0.811	0.002
NONRATT003080.2	Hyal2	-0.811	0.002
NONRATT003083.2	Nf2	-0.895	0
NONRATT003121.2	Has2	0.825	0.002
NONRATT003199.2	Cd44	0.874	0
NONRATT003204.2	Cd44	0.888	0
NONRATT003207.2	Hyal2	0.811	0.002
NONRATT003225.2	Hyal2	-0.874	0
NONRATT003235.2	Hyal2	-0.832	0.001
NONRATT003238.2	Hyal2	0.818	0.002
NONRATT003239.2	Hyal2	0.818	0.002
NONRATT003241.2	Nf2	-0.916	0
NONRATT003244.2	Hyal2	-0.909	0
NONRATT003267.2	Nf2	0.916	0
NONRATT003273.2	Hyal2	-0.839	0.001
NONRATT003280.2	Cd44	-0.853	0.001
NONRATT003332.2	Has2	-0.867	0
NONRATT003332.2	Nf2	-0.825	0.002
NONRATT003336.2	Hyal2	0.86	0.001
NONRATT003337.2	Hyal2	0.846	0.001
NONRATT003375.2	Nf2	0.86	0.001
NONRATT003381.2	Hyal2	0.853	0.001
NONRATT003390.2	Nf2	-0.895	0
NONRATT003393.2	Hyal2	-0.902	0
NONRATT003427.2	Hyal2	0.86	0.001
NONRATT003438.2	Nf2	-0.818	0.002
NONRATT003441.2	Has2	0.804	0.003
NONRATT003461.2	Nf2	0.804	0.003
NONRATT003468.2	Nf2	0.888	0
NONRATT003481.2	Cd44	0.825	0.002
NONRATT003484.2	Hyal2	0.804	0.003
NONRATT003485.2	Hyal2	0.93	0
NONRATT003511.2	Hyal2	-0.846	0.001
NONRATT003517.2	Nf2	0.811	0.002
NONRATT003518.2	Nf2	0.86	0.001
NONRATT003519.2	Has2	0.867	0
NONRATT003531.2	Nf2	0.804	0.003
NONRATT003612.2	Nf2	0.874	0
NONRATT003631.2	Hyal2	-0.804	0.003
NONRATT003635.2	Hyal2	0.895	0
NONRATT003636.2	Hyal2	0.867	0
NONRATT003637.2	Hyal2	0.818	0.002
NONRATT003659.2	Hyal2	0.888	0
NONRATT003684.2	Nf2	-0.811	0.002
NONRATT003700.2	Hyal2	0.846	0.001
NONRATT003714.2	Hyal2	0.839	0.001
NONRATT003725.2	Nf2	0.853	0.001
NONRATT003730.2	Hyal2	-0.853	0.001
NONRATT003731.2	Has2	-0.825	0.002
NONRATT003748.2	Hyal2	0.888	0
NONRATT003789.2	Hyal2	0.846	0.001
NONRATT003790.2	Hyal2	0.923	0
NONRATT003800.2	Cd44	-0.825	0.002
NONRATT003801.2	Nf2	0.86	0.001
NONRATT003816.2	Hyal2	-0.804	0.003
NONRATT003886.2	Hyal2	-0.804	0.003
NONRATT003915.2	Nf2	0.916	0
NONRATT003946.2	Has2	0.909	0
NONRATT004004.2	Nf2	0.825	0.002
NONRATT004005.2	Nf2	0.881	0
NONRATT004007.2	Nf2	0.874	0
NONRATT004011.2	Hyal2	-0.811	0.002
NONRATT004034.2	Hyal2	-0.839	0.001
NONRATT004050.2	Hyal2	0.825	0.002
NONRATT004060.2	Hyal2	0.804	0.003
NONRATT004067.2	Hyal2	0.846	0.001
NONRATT004125.2	Has2	0.853	0.001
NONRATT004132.2	Hyal2	0.937	0
NONRATT004141.2	Nf2	0.853	0.001
NONRATT004142.2	Nf2	0.867	0
NONRATT004182.2	Hyal2	0.895	0
NONRATT004185.2	Hyal2	0.916	0
NONRATT004208.2	Hyal2	-0.888	0
NONRATT004209.2	Hyal2	-0.825	0.002
NONRATT004211.2	Hyal2	-0.811	0.002
NONRATT004233.2	Nf2	-0.867	0
NONRATT004303.2	Nf2	0.923	0
NONRATT004408.2	Nf2	-0.811	0.002
NONRATT004411.2	Nf2	-0.811	0.002
NONRATT004413.2	Nf2	-0.923	0
NONRATT004438.2	Nf2	0.895	0
NONRATT004439.2	Hyal2	0.867	0
NONRATT004506.2	Hyal2	-0.811	0.002
NONRATT004510.2	Hyal2	-0.818	0.002
NONRATT004541.2	Hyal2	0.811	0.002
NONRATT004552.2	Nf2	-0.853	0.001
NONRATT004562.2	Hyal2	-0.895	0
NONRATT004564.2	Hyal2	-0.881	0
NONRATT004565.2	Hyal2	-0.895	0
NONRATT004576.2	Nf2	0.881	0
NONRATT004586.2	Has2	-0.832	0.001
NONRATT004590.2	Nf2	0.923	0
NONRATT004591.2	Nf2	0.846	0.001
NONRATT004595.2	Hyal2	0.804	0.003
NONRATT004610.2	Nf2	0.916	0
NONRATT004626.2	Nf2	0.811	0.002
NONRATT004639.2	Hyal2	-0.951	0
NONRATT004652.2	Nf2	-0.804	0.003
NONRATT004699.2	Nf2	0.825	0.002
NONRATT004700.2	Hyal2	0.818	0.002
NONRATT004703.2	Hyal2	0.86	0.001
NONRATT004704.2	Hyal2	0.804	0.003
NONRATT004705.2	Hyal2	0.874	0
NONRATT004713.2	Nf2	0.811	0.002
NONRATT004725.2	Hyal2	-0.846	0.001
NONRATT004730.2	Nf2	0.825	0.002
NONRATT004731.2	Nf2	-0.832	0.001
NONRATT004732.2	Nf2	-0.895	0
NONRATT004735.2	Has2	-0.804	0.003
NONRATT004735.2	Nf2	-0.825	0.002
NONRATT004736.2	Has2	-0.818	0.002
NONRATT004736.2	Nf2	-0.811	0.002
NONRATT004777.2	Hyal2	0.846	0.001
NONRATT004815.2	Hyal2	-0.818	0.002
NONRATT004862.2	Nf2	0.818	0.002
NONRATT004863.2	Nf2	0.811	0.002
NONRATT004864.2	Nf2	0.839	0.001
NONRATT004885.2	Hyal2	-0.818	0.002
NONRATT004900.2	Nf2	0.811	0.002
NONRATT004909.2	Hyal2	0.895	0
NONRATT004989.2	Hyal2	-0.818	0.002
NONRATT005007.2	Hyal2	0.825	0.002
NONRATT005024.2	Nf2	0.811	0.002
NONRATT005047.2	Hyal2	0.811	0.002
NONRATT005048.2	Hyal2	0.832	0.001
NONRATT005081.2	Nf2	-0.867	0
NONRATT005094.2	Hyal2	0.867	0
NONRATT005106.2	Nf2	0.909	0
NONRATT005145.2	Hyal2	0.839	0.001
NONRATT005157.2	Hyal2	0.818	0.002
NONRATT005158.2	Hyal2	0.853	0.001
NONRATT005197.2	Hyal2	-0.888	0
NONRATT005209.2	Hyal2	0.804	0.003
NONRATT005248.2	Hyal2	0.804	0.003
NONRATT005254.2	Nf2	0.825	0.002
NONRATT005255.2	Nf2	0.86	0.001
NONRATT005274.2	Hyal2	0.804	0.003
NONRATT005305.2	Has2	0.804	0.003
NONRATT005306.2	Nf2	0.846	0.001
NONRATT005308.2	Nf2	0.867	0
NONRATT005316.2	Nf2	-0.86	0.001
NONRATT005328.2	Cd44	0.846	0.001
NONRATT005335.2	Has2	0.804	0.003
NONRATT005335.2	Nf2	0.902	0
NONRATT005336.2	Nf2	0.86	0.001
NONRATT005343.2	Cd44	0.825	0.002
NONRATT005365.2	Nf2	0.874	0
NONRATT005366.2	Hyal2	-0.846	0.001
NONRATT005384.2	Nf2	-0.846	0.001
NONRATT005385.2	Has2	-0.811	0.002
NONRATT005385.2	Nf2	-0.923	0
NONRATT005386.2	Nf2	-0.825	0.002
NONRATT005391.2	Hyal2	0.825	0.002
NONRATT005405.2	Hyal2	0.902	0
NONRATT005414.2	Nf2	-0.804	0.003
NONRATT005434.2	Nf2	0.818	0.002
NONRATT005478.2	Hyal2	0.937	0
NONRATT005493.2	Nf2	0.832	0.001
NONRATT005501.2	Has2	-0.846	0.001
NONRATT005501.2	Nf2	-0.86	0.001
NONRATT005551.2	Nf2	-0.867	0
NONRATT005561.2	Nf2	0.811	0.002
NONRATT005584.2	Hyal2	0.825	0.002
NONRATT005589.2	Hyal2	0.888	0
NONRATT005599.2	Nf2	0.853	0.001
NONRATT005603.2	Cd44	0.825	0.002
NONRATT005618.2	Nf2	0.93	0
NONRATT005621.2	Hyal2	0.888	0
NONRATT005635.2	Has2	-0.811	0.002
NONRATT005635.2	Nf2	-0.818	0.002
NONRATT005661.2	Nf2	0.818	0.002
NONRATT005673.2	Nf2	0.881	0
NONRATT005710.2	Hyal2	0.902	0
NONRATT005719.2	Nf2	0.804	0.003
NONRATT005720.2	Nf2	0.895	0
NONRATT005721.2	Nf2	0.804	0.003
NONRATT005756.2	Nf2	0.944	0
NONRATT005764.2	Nf2	0.839	0.001
NONRATT005765.2	Nf2	0.804	0.003
NONRATT005775.2	Hyal2	0.874	0
NONRATT005776.2	Hyal2	0.888	0
NONRATT005830.2	Nf2	0.888	0
NONRATT005844.2	Nf2	-0.818	0.002
NONRATT005856.2	Cd44	0.916	0
NONRATT005870.2	Hyal2	0.832	0.001
NONRATT005878.2	Hyal2	-0.909	0
NONRATT005882.2	Hyal2	0.881	0
NONRATT005949.2	Nf2	-0.818	0.002
NONRATT005959.2	Nf2	0.825	0.002
NONRATT006043.2	Nf2	0.888	0
NONRATT006055.2	Hyal2	0.86	0.001
NONRATT006108.2	Hyal2	-0.804	0.003
NONRATT006182.2	Hyal2	0.825	0.002
NONRATT006187.2	Has2	-0.853	0.001
NONRATT006197.2	Nf2	0.888	0
NONRATT006215.2	Cd44	0.811	0.002
NONRATT006221.2	Nf2	-0.839	0.001
NONRATT006222.2	Nf2	-0.839	0.001
NONRATT006223.2	Nf2	-0.818	0.002
NONRATT006244.2	Hyal2	-0.902	0
NONRATT006257.2	Hyal2	0.804	0.003
NONRATT006311.2	Hyal2	0.86	0.001
NONRATT006365.2	Cd44	0.811	0.002
NONRATT006375.2	Hyal2	0.832	0.001
NONRATT006386.2	Hyal2	0.804	0.003
NONRATT006387.2	Cd44	0.895	0
NONRATT006396.2	Nf2	0.86	0.001
NONRATT006398.2	Hyal2	-0.832	0.001
NONRATT006424.2	Hyal2	-0.839	0.001
NONRATT006456.2	Hyal2	-0.846	0.001
NONRATT006463.2	Nf2	0.811	0.002
NONRATT006464.2	Nf2	0.86	0.001
NONRATT006477.2	Hyal2	-0.804	0.003
NONRATT006490.2	Hyal2	0.804	0.003
NONRATT006528.2	Has2	-0.846	0.001
NONRATT006553.2	Nf2	-0.867	0
NONRATT006565.2	Hyal2	-0.811	0.002
NONRATT006578.2	Hyal2	0.804	0.003
NONRATT006579.2	Hyal2	0.881	0
NONRATT006581.2	Hyal2	0.874	0
NONRATT006583.2	Nf2	-0.867	0
NONRATT006599.2	Nf2	-0.888	0
NONRATT006611.2	Hyal2	-0.804	0.003
NONRATT006630.2	Hyal2	0.867	0
NONRATT006676.2	Nf2	-0.825	0.002
NONRATT006688.2	Hyal2	0.853	0.001
NONRATT006689.2	Hyal2	0.853	0.001
NONRATT006762.2	Has2	-0.818	0.002
NONRATT006783.2	Has2	-0.923	0
NONRATT006784.2	Has2	-0.832	0.001
NONRATT006785.2	Has2	-0.874	0
NONRATT006814.2	Hyal2	0.839	0.001
NONRATT006821.2	Nf2	-0.867	0
NONRATT006825.2	Has2	0.832	0.001
NONRATT006857.2	Nf2	-0.825	0.002
NONRATT006880.2	Nf2	0.839	0.001
NONRATT006897.2	Hyal2	-0.874	0
NONRATT006914.2	Cd44	-0.804	0.003
NONRATT006941.2	Hyal2	0.895	0
NONRATT006958.2	Hyal2	0.804	0.003
NONRATT006962.2	Nf2	-0.86	0.001
NONRATT006980.2	Hyal2	-0.923	0
NONRATT006981.2	Hyal2	-0.902	0
NONRATT006991.2	Nf2	-0.839	0.001
NONRATT006995.2	Hyal2	0.811	0.002
NONRATT006997.2	Nf2	0.804	0.003
NONRATT007003.2	Cd44	-0.832	0.001
NONRATT007014.2	Nf2	0.825	0.002
NONRATT007021.2	Hyal2	0.874	0
NONRATT007029.2	Hyal2	-0.881	0
NONRATT007039.2	Hyal2	0.853	0.001
NONRATT007045.2	Hyal2	0.944	0
NONRATT007046.2	Hyal2	0.916	0
NONRATT007047.2	Hyal2	0.937	0
NONRATT007058.2	Nf2	-0.874	0
NONRATT007065.2	Hyal2	0.909	0
NONRATT007085.2	Hyal2	-0.832	0.001
NONRATT007219.2	Hyal2	0.818	0.002
NONRATT007245.2	Has2	0.832	0.001
NONRATT007257.2	Hyal2	0.839	0.001
NONRATT007266.2	Cd44	-0.839	0.001
NONRATT007280.2	Nf2	-0.804	0.003
NONRATT007328.2	Hyal2	0.825	0.002
NONRATT007332.2	Nf2	0.86	0.001
NONRATT007333.2	Hyal2	-0.909	0
NONRATT007336.2	Nf2	0.846	0.001
NONRATT007348.2	Nf2	-0.818	0.002
NONRATT007350.2	Hyal2	0.846	0.001
NONRATT007351.2	Hyal2	0.804	0.003
NONRATT007381.2	Nf2	0.888	0
NONRATT007382.2	Nf2	0.881	0
NONRATT007391.2	Hyal2	-0.888	0
NONRATT007398.2	Nf2	0.965	0
NONRATT007399.2	Has2	0.916	0
NONRATT007414.2	Nf2	0.909	0
NONRATT007558.2	Cd44	0.832	0.001
NONRATT007577.2	Nf2	0.86	0.001
NONRATT007589.2	Hyal2	-0.895	0
NONRATT007590.2	Nf2	-0.825	0.002
NONRATT007595.2	Nf2	-0.881	0
NONRATT007606.2	Hyal2	-0.825	0.002
NONRATT007613.2	Cd44	0.832	0.001
NONRATT007639.2	Hyal2	0.916	0
NONRATT007649.2	Hyal2	-0.804	0.003
NONRATT007683.2	Nf2	0.881	0
NONRATT007735.2	Has2	-0.818	0.002
NONRATT007756.2	Hyal2	0.888	0
NONRATT007773.2	Nf2	0.846	0.001
NONRATT007814.2	Cd44	0.881	0
NONRATT007816.2	Hyal2	-0.902	0
NONRATT007818.2	Hyal2	0.867	0
NONRATT007821.2	Hyal2	0.811	0.002
NONRATT007906.2	Hyal2	-0.846	0.001
NONRATT007998.2	Has2	0.804	0.003
NONRATT008091.2	Hyal2	-0.811	0.002
NONRATT008092.2	Nf2	-0.839	0.001
NONRATT008147.2	Has2	-0.832	0.001
NONRATT008169.2	Hyal2	0.832	0.001
NONRATT008178.2	Has2	-0.825	0.002
NONRATT008182.2	Has2	-0.832	0.001
NONRATT008207.2	Hyal2	-0.832	0.001
NONRATT008208.2	Hyal2	0.811	0.002
NONRATT008227.2	Hyal2	-0.825	0.002
NONRATT008304.2	Hyal2	-0.867	0
NONRATT008308.2	Has2	-0.867	0
NONRATT008312.2	Nf2	0.881	0
NONRATT008313.2	Hyal2	0.811	0.002
NONRATT008347.2	Hyal2	0.811	0.002
NONRATT008372.2	Nf2	-0.888	0
NONRATT008410.2	Nf2	0.811	0.002
NONRATT008412.2	Nf2	0.825	0.002
NONRATT008414.2	Has2	-0.818	0.002
NONRATT008476.2	Hyal2	0.874	0
NONRATT008478.2	Hyal2	0.881	0
NONRATT008492.2	Hyal2	-0.902	0
NONRATT008513.2	Cd44	0.839	0.001
NONRATT008513.2	Hyal2	0.804	0.003
NONRATT008514.2	Hyal2	-0.818	0.002
NONRATT008515.2	Nf2	-0.832	0.001
NONRATT008544.2	Nf2	-0.825	0.002
NONRATT008555.2	Nf2	0.825	0.002
NONRATT008556.2	Nf2	0.902	0
NONRATT008563.2	Nf2	-0.839	0.001
NONRATT008572.2	Has2	0.846	0.001
NONRATT008573.2	Nf2	0.909	0
NONRATT008578.2	Nf2	-0.832	0.001
NONRATT008605.2	Nf2	-0.895	0
NONRATT008606.2	Has2	-0.874	0
NONRATT008607.2	Nf2	0.825	0.002
NONRATT008619.2	Hyal2	-0.846	0.001
NONRATT008626.2	Hyal2	-0.916	0
NONRATT008629.2	Nf2	0.846	0.001
NONRATT008635.2	Hyal2	0.804	0.003
NONRATT008662.2	Has2	-0.839	0.001
NONRATT008682.2	Hyal2	-0.839	0.001
NONRATT008688.2	Hyal2	-0.811	0.002
NONRATT008708.2	Nf2	0.846	0.001
NONRATT008729.2	Nf2	-0.86	0.001
NONRATT008742.2	Nf2	0.811	0.002
NONRATT008779.2	Nf2	-0.818	0.002
NONRATT008788.2	Has2	-0.811	0.002
NONRATT008794.2	Has2	-0.804	0.003
NONRATT008834.2	Nf2	0.818	0.002
NONRATT008839.2	Nf2	0.874	0
NONRATT008840.2	Nf2	0.825	0.002
NONRATT008853.2	Nf2	-0.923	0
NONRATT008886.2	Nf2	0.846	0.001
NONRATT008888.2	Nf2	0.832	0.001
NONRATT008889.2	Nf2	0.846	0.001
NONRATT008892.2	Hyal2	0.853	0.001
NONRATT008901.2	Nf2	0.881	0
NONRATT008907.2	Hyal2	0.832	0.001
NONRATT008914.2	Nf2	0.839	0.001
NONRATT008935.2	Nf2	-0.867	0
NONRATT008953.2	Nf2	-0.93	0
NONRATT008954.2	Nf2	-0.909	0
NONRATT008966.2	Nf2	0.951	0
NONRATT008981.2	Hyal2	0.811	0.002
NONRATT008991.2	Has2	0.846	0.001
NONRATT009005.2	Has2	-0.825	0.002
NONRATT009045.2	Nf2	-0.874	0
NONRATT009065.2	Hyal2	0.804	0.003
NONRATT009080.2	Cd44	0.881	0
NONRATT009105.2	Hyal2	0.825	0.002
NONRATT009116.2	Nf2	0.853	0.001
NONRATT009156.2	Nf2	-0.825	0.002
NONRATT009189.2	Hyal2	0.874	0
NONRATT009197.2	Hyal2	0.832	0.001
NONRATT009200.2	Nf2	-0.902	0
NONRATT009209.2	Nf2	0.818	0.002
NONRATT009212.2	Nf2	0.853	0.001
NONRATT009224.2	Hyal2	0.86	0.001
NONRATT009286.2	Nf2	-0.853	0.001
NONRATT009298.2	Hyal2	0.818	0.002
NONRATT009310.2	Hyal2	-0.909	0
NONRATT009313.2	Nf2	0.902	0
NONRATT009332.2	Nf2	-0.818	0.002
NONRATT009352.2	Nf2	0.888	0
NONRATT009372.2	Hyal2	-0.811	0.002
NONRATT009390.2	Hyal2	-0.888	0
NONRATT009393.2	Hyal2	-0.874	0
NONRATT009402.2	Nf2	0.867	0
NONRATT009418.2	Nf2	-0.804	0.003
NONRATT009420.2	Has2	-0.902	0
NONRATT009434.2	Nf2	-0.902	0
NONRATT009450.2	Hyal2	0.923	0
NONRATT009468.2	Has2	0.811	0.002
NONRATT009471.2	Hyal2	0.804	0.003
NONRATT009508.2	Nf2	0.86	0.001
NONRATT009511.2	Nf2	0.818	0.002
NONRATT009528.2	Nf2	0.825	0.002
NONRATT009529.2	Nf2	0.839	0.001
NONRATT009555.2	Cd44	0.846	0.001
NONRATT009597.2	Hyal2	0.853	0.001
NONRATT009639.2	Hyal2	-0.818	0.002
NONRATT009652.2	Has2	-0.811	0.002
NONRATT009659.2	Hyal2	-0.804	0.003
NONRATT009661.2	Hyal2	-0.874	0
NONRATT009666.2	Hyal2	-0.818	0.002
NONRATT009672.2	Hyal2	0.818	0.002
NONRATT009675.2	Hyal2	0.93	0
NONRATT009718.2	Nf2	0.86	0.001
NONRATT009723.2	Hyal2	0.818	0.002
NONRATT009732.2	Hyal2	0.811	0.002
NONRATT009763.2	Hyal2	0.825	0.002
NONRATT009767.2	Nf2	-0.909	0
NONRATT009788.2	Nf2	0.902	0
NONRATT009800.2	Hyal2	-0.818	0.002
NONRATT009849.2	Nf2	-0.846	0.001
NONRATT009891.2	Nf2	-0.86	0.001
NONRATT009897.2	Hyal2	-0.867	0
NONRATT009906.2	Nf2	0.888	0
NONRATT009908.2	Hyal2	0.86	0.001
NONRATT009909.2	Nf2	0.825	0.002
NONRATT009939.2	Cd44	-0.846	0.001
NONRATT009953.2	Nf2	0.902	0
NONRATT009972.2	Nf2	-0.811	0.002
NONRATT009974.2	Nf2	-0.846	0.001
NONRATT009975.2	Hyal2	-0.818	0.002
NONRATT009999.2	Has2	0.825	0.002
NONRATT009999.2	Nf2	0.846	0.001
NONRATT010016.2	Nf2	-0.839	0.001
NONRATT010027.2	Has2	-0.825	0.002
NONRATT010033.2	Nf2	0.888	0
NONRATT010034.2	Nf2	0.951	0
NONRATT010070.2	Hyal2	0.846	0.001
NONRATT010075.2	Hyal2	0.839	0.001
NONRATT010083.2	Hyal2	0.881	0
NONRATT010095.2	Hyal2	0.867	0
NONRATT010096.2	Hyal2	0.874	0
NONRATT010099.2	Has2	0.853	0.001
NONRATT010111.2	Has2	0.811	0.002
NONRATT010129.2	Nf2	0.846	0.001
NONRATT010131.2	Hyal2	0.86	0.001
NONRATT010132.2	Hyal2	0.846	0.001
NONRATT010133.2	Hyal2	0.874	0
NONRATT010145.2	Has2	0.944	0
NONRATT010147.2	Has2	0.853	0.001
NONRATT010165.2	Nf2	0.839	0.001
NONRATT010175.2	Has2	-0.818	0.002
NONRATT010211.2	Nf2	0.811	0.002
NONRATT010212.2	Nf2	0.832	0.001
NONRATT010286.2	Has2	-0.804	0.003
NONRATT010315.2	Hyal2	0.86	0.001
NONRATT010321.2	Nf2	-0.811	0.002
NONRATT010364.2	Nf2	-0.881	0
NONRATT010405.2	Hyal2	0.923	0
NONRATT010452.2	Nf2	0.804	0.003
NONRATT010465.2	Cd44	-0.881	0
NONRATT010507.2	Hyal2	-0.846	0.001
NONRATT010537.2	Hyal2	-0.909	0
NONRATT010546.2	Hyal2	-0.867	0
NONRATT010556.2	Hyal2	0.874	0
NONRATT010569.2	Cd44	0.937	0
NONRATT010600.2	Hyal2	-0.818	0.002
NONRATT010605.2	Nf2	0.909	0
NONRATT010607.2	Nf2	-0.818	0.002
NONRATT010626.2	Nf2	0.811	0.002
NONRATT010629.2	Hyal2	-0.804	0.003
NONRATT010663.2	Has2	-0.86	0.001
NONRATT010669.2	Nf2	-0.832	0.001
NONRATT010673.2	Nf2	0.916	0
NONRATT010675.2	Hyal2	0.881	0
NONRATT010693.2	Has2	0.874	0
NONRATT010781.2	Hyal2	0.811	0.002
NONRATT010784.2	Nf2	0.818	0.002
NONRATT010825.2	Hyal2	-0.853	0.001
NONRATT010828.2	Nf2	-0.881	0
NONRATT010829.2	Nf2	-0.895	0
NONRATT010834.2	Hyal2	-0.874	0
NONRATT010844.2	Hyal2	0.83	0.001
NONRATT010848.2	Hyal2	0.804	0.003
NONRATT010862.2	Hyal2	0.853	0.001
NONRATT010863.2	Hyal2	0.86	0.001
NONRATT010962.2	Nf2	-0.916	0
NONRATT010964.2	Nf2	-0.825	0.002
NONRATT010974.2	Hyal2	-0.839	0.001
NONRATT011008.2	Nf2	-0.874	0
NONRATT011020.2	Hyal2	0.818	0.002
NONRATT011037.2	Nf2	-0.832	0.001
NONRATT011059.2	Has2	-0.825	0.002
NONRATT011059.2	Nf2	-0.804	0.003
NONRATT011078.2	Nf2	0.846	0.001
NONRATT011081.2	Hyal2	0.832	0.001
NONRATT011091.2	Hyal2	0.853	0.001
NONRATT011092.2	Nf2	-0.804	0.003
NONRATT011144.2	Nf2	-0.825	0.002
NONRATT011149.2	Hyal2	0.888	0
NONRATT011150.2	Hyal2	0.811	0.002
NONRATT011205.2	Nf2	-0.839	0.001
NONRATT011231.2	Hyal2	0.832	0.001
NONRATT011246.2	Nf2	0.86	0.001
NONRATT011259.2	Nf2	0.881	0
NONRATT011286.2	Hyal2	-0.811	0.002
NONRATT011301.2	Hyal2	0.811	0.002
NONRATT011315.2	Hyal2	0.916	0
NONRATT011316.2	Hyal2	0.874	0
NONRATT011327.2	Nf2	0.825	0.002
NONRATT011342.2	Nf2	-0.811	0.002
NONRATT011350.2	Nf2	0.832	0.001
NONRATT011358.2	Hyal2	0.832	0.001
NONRATT011382.2	Nf2	0.888	0
NONRATT011423.2	Hyal2	-0.804	0.003
NONRATT011426.2	Cd44	0.804	0.003
NONRATT011430.2	Nf2	0.867	0
NONRATT011453.2	Hyal2	-0.804	0.003
NONRATT011455.2	Hyal2	-0.832	0.001
NONRATT011477.2	Nf2	0.825	0.002
NONRATT011498.2	Nf2	-0.825	0.002
NONRATT011501.2	Hyal2	0.832	0.001
NONRATT011519.2	Hyal2	0.86	0.001
NONRATT011520.2	Hyal2	0.881	0
NONRATT011530.2	Has2	-0.839	0.001
NONRATT011534.2	Hyal2	-0.804	0.003
NONRATT011535.2	Hyal2	-0.867	0
NONRATT011556.2	Hyal2	0.944	0
NONRATT011557.2	Hyal2	0.867	0
NONRATT011576.2	Has2	-0.804	0.003
NONRATT011582.2	Nf2	-0.839	0.001
NONRATT011670.2	Has2	0.825	0.002
NONRATT011687.2	Nf2	-0.853	0.001
NONRATT011720.2	Hyal2	0.853	0.001
NONRATT011726.2	Hyal2	-0.825	0.002
NONRATT011734.2	Nf2	-0.937	0
NONRATT011748.2	Nf2	0.951	0
NONRATT011749.2	Hyal2	0.895	0
NONRATT011784.2	Nf2	0.888	0
NONRATT011785.2	Nf2	0.874	0
NONRATT011801.2	Hyal2	-0.93	0
NONRATT011806.2	Nf2	0.825	0.002
NONRATT011827.2	Hyal2	0.818	0.002
NONRATT011828.2	Hyal2	0.867	0
NONRATT011843.2	Hyal2	0.832	0.001
NONRATT011853.2	Hyal2	-0.853	0.001
NONRATT011869.2	Nf2	-0.825	0.002
NONRATT011934.2	Nf2	0.846	0.001
NONRATT011936.2	Hyal2	0.825	0.002
NONRATT011944.2	Nf2	0.825	0.002
NONRATT011946.2	Nf2	-0.86	0.001
NONRATT011962.2	Has2	-0.832	0.001
NONRATT011962.2	Nf2	-0.895	0
NONRATT012014.2	Nf2	-0.86	0.001
NONRATT012039.2	Nf2	0.818	0.002
NONRATT012064.2	Hyal2	0.832	0.001
NONRATT012138.2	Hyal2	0.874	0
NONRATT012141.2	Nf2	0.853	0.001
NONRATT012183.2	Cd44	0.825	0.002
NONRATT012197.2	Nf2	-0.874	0
NONRATT012209.2	Hyal2	0.86	0.001
NONRATT012235.2	Nf2	0.804	0.003
NONRATT012236.2	Nf2	0.818	0.002
NONRATT012272.2	Hyal2	0.839	0.001
NONRATT012317.2	Nf2	0.811	0.002
NONRATT012326.2	Cd44	0.832	0.001
NONRATT012327.2	Hyal2	-0.804	0.003
NONRATT012363.2	Has2	-0.811	0.002
NONRATT012363.2	Nf2	-0.881	0
NONRATT012382.2	Hyal2	0.804	0.003
NONRATT012396.2	Cd44	0.804	0.003
NONRATT012400.2	Nf2	-0.881	0
NONRATT012407.2	Has2	-0.839	0.001
NONRATT012407.2	Nf2	-0.853	0.001
NONRATT012422.2	Hyal2	-0.902	0
NONRATT012429.2	Hyal2	0.937	0
NONRATT012432.2	Nf2	0.916	0
NONRATT012441.2	Nf2	-0.881	0
NONRATT012485.2	Hyal2	-0.804	0.003
NONRATT012486.2	Hyal2	-0.818	0.002
NONRATT012487.2	Hyal2	-0.916	0
NONRATT012500.2	Hyal2	0.86	0.001
NONRATT012509.2	Hyal2	-0.825	0.002
NONRATT012535.2	Has2	-0.86	0.001
NONRATT012557.2	Nf2	-0.895	0
NONRATT012590.2	Nf2	0.923	0
NONRATT012595.2	Nf2	0.825	0.002
NONRATT012599.2	Nf2	0.909	0
NONRATT012618.2	Hyal2	-0.825	0.002
NONRATT012621.2	Nf2	-0.902	0
NONRATT012651.2	Nf2	0.825	0.002
NONRATT012653.2	Has2	-0.832	0.001
NONRATT012661.2	Hyal2	0.804	0.003
NONRATT012678.2	Hyal2	-0.811	0.002
NONRATT012680.2	Hyal2	0.832	0.001
NONRATT012682.2	Hyal2	0.825	0.002
NONRATT012683.2	Nf2	-0.874	0
NONRATT012789.2	Nf2	0.804	0.003
NONRATT012790.2	Nf2	0.867	0
NONRATT012812.2	Hyal2	0.811	0.002
NONRATT012820.2	Hyal2	0.867	0
NONRATT012830.2	Nf2	-0.853	0.001
NONRATT012868.2	Hyal2	-0.846	0.001
NONRATT012871.2	Hyal2	0.937	0
NONRATT012879.2	Hyal2	-0.874	0
NONRATT012889.2	Hyal2	0.944	0
NONRATT012934.2	Nf2	0.909	0
NONRATT012952.2	Nf2	-0.804	0.003
NONRATT013004.2	Hyal2	0.895	0
NONRATT013005.2	Nf2	-0.86	0.001
NONRATT013018.2	Hyal2	-0.916	0
NONRATT013049.2	Hyal2	-0.881	0
NONRATT013060.2	Hyal2	-0.825	0.002
NONRATT013088.2	Has2	-0.825	0.002
NONRATT013088.2	Nf2	-0.923	0
NONRATT013097.2	Nf2	0.811	0.002
NONRATT013128.2	Hyal2	0.853	0.001
NONRATT013152.2	Nf2	0.811	0.002
NONRATT013182.2	Hyal2	-0.895	0
NONRATT013183.2	Nf2	-0.909	0
NONRATT013187.2	Nf2	-0.902	0
NONRATT013188.2	Nf2	-0.832	0.001
NONRATT013208.2	Hyal2	-0.818	0.002
NONRATT013222.2	Hyal2	-0.909	0
NONRATT013237.2	Hyal2	0.846	0.001
NONRATT013251.2	Cd44	-0.853	0.001
NONRATT013263.2	Nf2	0.846	0.001
NONRATT013267.2	Nf2	0.839	0.001
NONRATT013272.2	Has2	0.825	0.002
NONRATT013277.2	Hyal2	0.846	0.001
NONRATT013279.2	Hyal2	0.839	0.001
NONRATT013314.2	Hyal2	-0.923	0
NONRATT013318.2	Hyal2	0.909	0
NONRATT013347.2	Has2	0.804	0.003
NONRATT013347.2	Nf2	0.846	0.001
NONRATT013354.2	Nf2	0.832	0.001
NONRATT013365.2	Nf2	0.839	0.001
NONRATT013405.2	Nf2	-0.811	0.002
NONRATT013409.2	Hyal2	-0.888	0
NONRATT013416.2	Hyal2	-0.846	0.001
NONRATT013431.2	Hyal2	0.86	0.001
NONRATT013434.2	Hyal2	0.874	0
NONRATT013467.2	Hyal2	-0.825	0.002
NONRATT013481.2	Hyal2	0.818	0.002
NONRATT013482.2	Hyal2	0.832	0.001
NONRATT013487.2	Hyal2	-0.888	0
NONRATT013492.2	Nf2	-0.86	0.001
NONRATT013496.2	Hyal2	-0.86	0.001
NONRATT013504.2	Has2	0.839	0.001
NONRATT013505.2	Hyal2	-0.804	0.003
NONRATT013510.2	Hyal2	-0.846	0.001
NONRATT013522.2	Has2	0.888	0
NONRATT013525.2	Hyal2	-0.839	0.001
NONRATT013526.2	Hyal2	-0.881	0
NONRATT013556.2	Hyal2	0.825	0.002
NONRATT013572.2	Nf2	0.951	0
NONRATT013605.2	Nf2	-0.804	0.003
NONRATT013623.2	Hyal2	-0.832	0.001
NONRATT013624.2	Hyal2	-0.853	0.001
NONRATT013625.2	Hyal2	-0.825	0.002
NONRATT013656.2	Has2	-0.839	0.001
NONRATT013672.2	Nf2	-0.839	0.001
NONRATT013673.2	Hyal2	0.86	0.001
NONRATT013687.2	Nf2	-0.867	0
NONRATT013725.2	Nf2	0.846	0.001
NONRATT013760.2	Hyal2	-0.881	0
NONRATT013766.2	Hyal2	-0.853	0.001
NONRATT013776.2	Hyal2	0.818	0.002
NONRATT013812.2	Nf2	0.832	0.001
NONRATT013816.2	Has2	-0.804	0.003
NONRATT013816.2	Nf2	-0.86	0.001
NONRATT013834.2	Hyal2	0.818	0.002
NONRATT013839.2	Nf2	0.86	0.001
NONRATT013851.2	Cd44	-0.937	0
NONRATT013854.2	Hyal2	0.804	0.003
NONRATT013899.2	Hyal2	-0.853	0.001
NONRATT013917.2	Hyal2	0.818	0.002
NONRATT013938.2	Nf2	-0.909	0
NONRATT013953.2	Nf2	0.832	0.001
NONRATT013958.2	Has2	-0.811	0.002
NONRATT013966.2	Hyal2	0.818	0.002
NONRATT013974.2	Hyal2	0.881	0
NONRATT013990.2	Has2	-0.881	0
NONRATT013994.2	Nf2	0.867	0
NONRATT013999.2	Has2	0.811	0.002
NONRATT014005.2	Hyal2	0.811	0.002
NONRATT014064.2	Nf2	0.839	0.001
NONRATT014106.2	Nf2	0.874	0
NONRATT014109.2	Has2	0.881	0
NONRATT014149.2	Cd44	0.804	0.003
NONRATT014167.2	Has2	0.818	0.002
NONRATT014168.2	Has2	0.874	0
NONRATT014188.2	Hyal2	-0.811	0.002
NONRATT014240.2	Hyal2	0.881	0
NONRATT014241.2	Hyal2	0.853	0.001
NONRATT014246.2	Hyal2	0.937	0
NONRATT014282.2	Hyal2	0.846	0.001
NONRATT014286.2	Hyal2	-0.825	0.002
NONRATT014325.2	Hyal2	0.825	0.002
NONRATT014360.2	Hyal2	0.923	0
NONRATT014372.2	Nf2	0.839	0.001
NONRATT014382.2	Hyal2	-0.818	0.002
NONRATT014383.2	Cd44	-0.818	0.002
NONRATT014403.2	Nf2	-0.804	0.003
NONRATT014467.2	Hyal2	0.867	0
NONRATT014471.2	Hyal2	-0.881	0
NONRATT014490.2	Cd44	0.86	0.001
NONRATT014499.2	Hyal2	-0.853	0.001
NONRATT014545.2	Hyal2	-0.846	0.001
NONRATT014556.2	Nf2	0.839	0.001
NONRATT014567.2	Hyal2	-0.909	0
NONRATT014595.2	Hyal2	-0.86	0.001
NONRATT014601.2	Nf2	0.832	0.001
NONRATT014613.2	Hyal2	-0.846	0.001
NONRATT014615.2	Nf2	0.804	0.003
NONRATT014623.2	Hyal2	0.867	0
NONRATT014625.2	Nf2	0.86	0.001
NONRATT014626.2	Nf2	0.874	0
NONRATT014690.2	Nf2	0.839	0.001
NONRATT014712.2	Nf2	-0.825	0.002
NONRATT014724.2	Hyal2	0.811	0.002
NONRATT014743.2	Hyal2	0.909	0
NONRATT014764.2	Hyal2	0.818	0.002
NONRATT014777.2	Nf2	0.825	0.002
NONRATT014829.2	Hyal2	0.93	0
NONRATT014858.2	Hyal2	0.811	0.002
NONRATT014861.2	Nf2	-0.818	0.002
NONRATT014862.2	Nf2	-0.839	0.001
NONRATT014864.2	Nf2	-0.853	0.001
NONRATT014903.2	Nf2	-0.811	0.002
NONRATT014909.2	Hyal2	-0.811	0.002
NONRATT014913.2	Nf2	-0.895	0
NONRATT014930.2	Hyal2	-0.895	0
NONRATT014956.2	Hyal2	-0.867	0
NONRATT014967.2	Nf2	-0.93	0
NONRATT014979.2	Hyal2	-0.881	0
NONRATT014980.2	Hyal2	-0.881	0
NONRATT014981.2	Hyal2	-0.895	0
NONRATT015022.2	Hyal2	0.832	0.001
NONRATT015023.2	Hyal2	0.867	0
NONRATT015027.2	Hyal2	0.874	0
NONRATT015029.2	Nf2	-0.867	0
NONRATT015051.2	Nf2	0.867	0
NONRATT015054.2	Nf2	-0.867	0
NONRATT015065.2	Hyal2	0.804	0.003
NONRATT015087.2	Nf2	0.867	0
NONRATT015094.2	Nf2	0.902	0
NONRATT015096.2	Nf2	0.902	0
NONRATT015117.2	Hyal2	-0.846	0.001
NONRATT015144.2	Hyal2	0.874	0
NONRATT015145.2	Nf2	0.825	0.002
NONRATT015159.2	Nf2	0.846	0.001
NONRATT015202.2	Hyal2	0.804	0.003
NONRATT015229.2	Has2	-0.811	0.002
NONRATT015237.2	Hyal2	-0.839	0.001
NONRATT015258.2	Has2	-0.846	0.001
NONRATT015261.2	Hyal2	-0.86	0.001
NONRATT015264.2	Nf2	-0.825	0.002
NONRATT015268.2	Nf2	-0.853	0.001
NONRATT015305.2	Nf2	-0.923	0
NONRATT015325.2	Nf2	0.895	0
NONRATT015340.2	Hyal2	-0.825	0.002
NONRATT015353.2	Nf2	-0.888	0
NONRATT015372.2	Has2	-0.839	0.001
NONRATT015385.2	Hyal2	0.874	0
NONRATT015393.2	Nf2	0.888	0
NONRATT015394.2	Has2	0.804	0.003
NONRATT015441.2	Hyal2	0.93	0
NONRATT015462.2	Hyal2	0.853	0.001
NONRATT015466.2	Hyal2	0.902	0
NONRATT015467.2	Cd44	0.825	0.002
NONRATT015500.2	Hyal2	0.825	0.002
NONRATT015502.2	Nf2	-0.811	0.002
NONRATT015535.2	Has2	-0.804	0.003
NONRATT015544.2	Has2	0.804	0.003
NONRATT015578.2	Nf2	0.881	0
NONRATT015579.2	Nf2	0.825	0.002
NONRATT015589.2	Hyal2	0.951	0
NONRATT015590.2	Hyal2	0.937	0
NONRATT015591.2	Hyal2	0.895	0
NONRATT015592.2	Hyal2	0.944	0
NONRATT015598.2	Hyal2	0.825	0.002
NONRATT015606.2	Hyal2	-0.888	0
NONRATT015618.2	Hyal2	0.839	0.001
NONRATT015626.2	Hyal2	-0.839	0.001
NONRATT015633.2	Cd44	-0.93	0
NONRATT015648.2	Hyal2	-0.881	0
NONRATT015685.2	Hyal2	-0.811	0.002
NONRATT015687.2	Hyal2	0.909	0
NONRATT015699.2	Cd44	-0.825	0.002
NONRATT015702.2	Hyal2	-0.839	0.001
NONRATT015718.2	Hyal2	-0.839	0.001
NONRATT015721.2	Has2	-0.818	0.002
NONRATT015751.2	Hyal2	0.825	0.002
NONRATT015752.2	Hyal2	0.811	0.002
NONRATT015792.2	Has2	-0.818	0.002
NONRATT015797.2	Hyal2	-0.832	0.001
NONRATT015802.2	Hyal2	0.874	0
NONRATT015862.2	Hyal2	-0.832	0.001
NONRATT015871.2	Has2	-0.818	0.002
NONRATT015888.2	Hyal2	-0.888	0
NONRATT015892.2	Cd44	0.825	0.002
NONRATT015893.2	Hyal2	0.867	0
NONRATT015900.2	Hyal2	-0.832	0.001
NONRATT015904.2	Nf2	0.853	0.001
NONRATT015905.2	Nf2	0.888	0
NONRATT015911.2	Nf2	0.825	0.002
NONRATT015912.2	Nf2	0.874	0
NONRATT015919.2	Has2	-0.811	0.002
NONRATT015919.2	Nf2	-0.874	0
NONRATT015937.2	Nf2	0.825	0.002
NONRATT015966.2	Hyal2	0.839	0.001
NONRATT016006.2	Hyal2	0.86	0.001
NONRATT016007.2	Hyal2	0.832	0.001
NONRATT016031.2	Nf2	-0.853	0.001
NONRATT016054.2	Hyal2	-0.846	0.001
NONRATT016062.2	Hyal2	0.832	0.001
NONRATT016063.2	Hyal2	0.853	0.001
NONRATT016065.2	Nf2	-0.923	0
NONRATT016069.2	Nf2	-0.825	0.002
NONRATT016070.2	Nf2	-0.867	0
NONRATT016093.2	Nf2	0.923	0
NONRATT016095.2	Hyal2	-0.888	0
NONRATT016100.2	Has2	-0.832	0.001
NONRATT016112.2	Nf2	-0.832	0.001
NONRATT016117.2	Nf2	0.825	0.002
NONRATT016126.2	Hyal2	0.846	0.001
NONRATT016141.2	Hyal2	0.825	0.002
NONRATT016148.2	Hyal2	0.881	0
NONRATT016149.2	Hyal2	0.86	0.001
NONRATT016162.2	Has2	-0.874	0
NONRATT016219.2	Has2	0.804	0.003
NONRATT016220.2	Nf2	0.825	0.002
NONRATT016224.2	Nf2	0.86	0.001
NONRATT016226.2	Nf2	0.86	0.001
NONRATT016238.2	Hyal2	0.818	0.002
NONRATT016241.2	Hyal2	-0.832	0.001
NONRATT016257.2	Has2	-0.811	0.002
NONRATT016257.2	Nf2	-0.846	0.001
NONRATT016272.2	Hyal2	0.811	0.002
NONRATT016305.2	Hyal2	0.825	0.002
NONRATT016312.2	Hyal2	-0.839	0.001
NONRATT016354.2	Nf2	-0.811	0.002
NONRATT016359.2	Nf2	-0.804	0.003
NONRATT016396.2	Nf2	0.895	0
NONRATT016414.2	Hyal2	0.825	0.002
NONRATT016425.2	Cd44	0.839	0.001
NONRATT016427.2	Nf2	-0.832	0.001
NONRATT016445.2	Has2	0.811	0.002
NONRATT016446.2	Nf2	0.888	0
NONRATT016457.2	Nf2	0.874	0
NONRATT016485.2	Hyal2	0.804	0.003
NONRATT016487.2	Hyal2	0.846	0.001
NONRATT016535.2	Nf2	0.881	0
NONRATT016623.2	Nf2	0.867	0
NONRATT016627.2	Hyal2	0.867	0
NONRATT016656.2	Nf2	0.853	0.001
NONRATT016667.2	Nf2	0.853	0.001
NONRATT016682.2	Nf2	-0.867	0
NONRATT016687.2	Hyal2	-0.846	0.001
NONRATT016695.2	Nf2	-0.811	0.002
NONRATT016696.2	Hyal2	0.867	0
NONRATT016697.2	Hyal2	-0.951	0
NONRATT016699.2	Hyal2	-0.853	0.001
NONRATT016700.2	Hyal2	-0.874	0
NONRATT016715.2	Nf2	0.895	0
NONRATT016716.2	Nf2	0.916	0
NONRATT016717.2	Nf2	0.923	0
NONRATT016732.2	Hyal2	0.811	0.002
NONRATT016744.2	Hyal2	0.804	0.003
NONRATT016757.2	Hyal2	0.811	0.002
NONRATT016763.2	Nf2	-0.839	0.001
NONRATT016768.2	Nf2	-0.902	0
NONRATT016769.2	Nf2	-0.888	0
NONRATT016789.2	Nf2	-0.853	0.001
NONRATT016817.2	Nf2	-0.804	0.003
NONRATT016822.2	Nf2	-0.853	0.001
NONRATT016823.2	Nf2	-0.832	0.001
NONRATT016824.2	Nf2	-0.93	0
NONRATT016834.2	Nf2	0.881	0
NONRATT016835.2	Nf2	0.818	0.002
NONRATT016865.2	Has2	-0.839	0.001
NONRATT016869.2	Hyal2	-0.818	0.002
NONRATT016879.2	Hyal2	0.804	0.003
NONRATT016880.2	Hyal2	0.811	0.002
NONRATT016888.2	Hyal2	0.832	0.001
NONRATT016889.2	Hyal2	0.853	0.001
NONRATT016900.2	Nf2	-0.846	0.001
NONRATT016931.2	Hyal2	0.839	0.001
NONRATT016999.2	Hyal2	-0.811	0.002
NONRATT017003.2	Hyal2	0.839	0.001
NONRATT017056.2	Has2	0.846	0.001
NONRATT017056.2	Nf2	0.825	0.002
NONRATT017057.2	Has2	0.825	0.002
NONRATT017086.2	Has2	0.811	0.002
NONRATT017092.2	Nf2	0.811	0.002
NONRATT017106.2	Hyal2	0.874	0
NONRATT017107.2	Nf2	-0.811	0.002
NONRATT017115.2	Nf2	0.888	0
NONRATT017117.2	Nf2	0.839	0.001
NONRATT017172.2	Nf2	-0.804	0.003
NONRATT017223.2	Nf2	-0.832	0.001
NONRATT017270.2	Nf2	-0.874	0
NONRATT017298.2	Nf2	0.86	0.001
NONRATT017301.2	Nf2	-0.846	0.001
NONRATT017322.2	Nf2	0.874	0
NONRATT017340.2	Hyal2	0.923	0
NONRATT017345.2	Hyal2	0.804	0.003
NONRATT017346.2	Hyal2	0.881	0
NONRATT017368.2	Has2	-0.804	0.003
NONRATT017373.2	Hyal2	-0.825	0.002
NONRATT017380.2	Hyal2	0.811	0.002
NONRATT017402.2	Hyal2	-0.818	0.002
NONRATT017411.2	Nf2	-0.839	0.001
NONRATT017421.2	Hyal2	0.874	0
NONRATT017422.2	Has2	0.839	0.001
NONRATT017433.2	Nf2	-0.818	0.002
NONRATT017440.2	Has2	0.811	0.002
NONRATT017451.2	Hyal2	-0.811	0.002
NONRATT017477.2	Has2	-0.804	0.003
NONRATT017493.2	Hyal2	0.853	0.001
NONRATT017576.2	Nf2	-0.902	0
NONRATT017577.2	Nf2	-0.804	0.003
NONRATT017582.2	Nf2	0.874	0
NONRATT017584.2	Has2	0.811	0.002
NONRATT017596.2	Hyal2	-0.853	0.001
NONRATT017654.2	Hyal2	0.811	0.002
NONRATT017673.2	Nf2	0.881	0
NONRATT017677.2	Hyal2	0.86	0.001
NONRATT017678.2	Nf2	0.902	0
NONRATT017690.2	Nf2	0.846	0.001
NONRATT017694.2	Nf2	0.846	0.001
NONRATT017719.2	Nf2	0.909	0
NONRATT017720.2	Nf2	0.825	0.002
NONRATT017743.2	Has2	0.804	0.003
NONRATT017743.2	Nf2	0.846	0.001
NONRATT017744.2	Hyal2	-0.937	0
NONRATT017760.2	Hyal2	-0.825	0.002
NONRATT017776.2	Has2	-0.846	0.001
NONRATT017776.2	Nf2	-0.881	0
NONRATT017809.2	Nf2	-0.804	0.003
NONRATT017812.2	Hyal2	-0.825	0.002
NONRATT017832.2	Has2	-0.846	0.001
NONRATT017847.2	Has2	0.818	0.002
NONRATT017886.2	Nf2	0.874	0
NONRATT017893.2	Hyal2	0.832	0.001
NONRATT017903.2	Hyal2	-0.86	0.001
NONRATT017914.2	Hyal2	0.811	0.002
NONRATT018006.2	Hyal2	0.825	0.002
NONRATT018016.2	Nf2	0.902	0
NONRATT018021.2	Nf2	0.811	0.002
NONRATT018035.2	Hyal2	0.923	0
NONRATT018053.2	Nf2	0.874	0
NONRATT018081.2	Has2	-0.811	0.002
NONRATT018081.2	Nf2	-0.853	0.001
NONRATT018088.2	Nf2	-0.804	0.003
NONRATT018182.2	Nf2	-0.846	0.001
NONRATT018183.2	Has2	-0.804	0.003
NONRATT018193.2	Nf2	-0.853	0.001
NONRATT018246.2	Cd44	0.818	0.002
NONRATT018253.2	Nf2	0.804	0.003
NONRATT018254.2	Nf2	0.804	0.003
NONRATT018255.2	Nf2	-0.874	0
NONRATT018257.2	Hyal2	-0.825	0.002
NONRATT018259.2	Hyal2	-0.818	0.002
NONRATT018304.2	Hyal2	-0.881	0
NONRATT018374.2	Hyal2	0.825	0.002
NONRATT018387.2	Hyal2	0.825	0.002
NONRATT018388.2	Hyal2	0.839	0.001
NONRATT018390.2	Hyal2	0.867	0
NONRATT018400.2	Hyal2	-0.839	0.001
NONRATT018407.2	Nf2	-0.867	0
NONRATT018409.2	Nf2	-0.832	0.001
NONRATT018424.2	Cd44	-0.811	0.002
NONRATT018428.2	Hyal2	-0.811	0.002
NONRATT018504.2	Has2	0.811	0.002
NONRATT018504.2	Nf2	0.895	0
NONRATT018524.2	Has2	-0.888	0
NONRATT018525.2	Hyal2	-0.818	0.002
NONRATT018537.2	Has2	-0.811	0.002
NONRATT018539.2	Nf2	0.881	0
NONRATT018550.2	Hyal2	0.853	0.001
NONRATT018578.2	Nf2	0.909	0
NONRATT018611.2	Nf2	-0.811	0.002
NONRATT018622.2	Hyal2	0.825	0.002
NONRATT018630.2	Hyal2	-0.867	0
NONRATT018672.2	Nf2	-0.839	0.001
NONRATT018675.2	Hyal2	0.86	0.001
NONRATT018690.2	Hyal2	0.86	0.001
NONRATT018700.2	Cd44	0.811	0.002
NONRATT018702.2	Hyal2	-0.853	0.001
NONRATT018717.2	Hyal2	-0.825	0.002
NONRATT018745.2	Cd44	-0.923	0
NONRATT018759.2	Hyal2	0.818	0.002
NONRATT018768.2	Hyal2	0.825	0.002
NONRATT018798.2	Nf2	0.811	0.002
NONRATT018831.2	Hyal2	0.839	0.001
NONRATT018833.2	Hyal2	0.916	0
NONRATT018846.2	Hyal2	0.811	0.002
NONRATT018853.2	Hyal2	0.832	0.001
NONRATT018871.2	Hyal2	0.811	0.002
NONRATT018873.2	Nf2	0.867	0
NONRATT018926.2	Has2	0.825	0.002
NONRATT019034.2	Nf2	0.804	0.003
NONRATT019036.2	Nf2	0.825	0.002
NONRATT019073.2	Has2	0.818	0.002
NONRATT019088.2	Hyal2	0.811	0.002
NONRATT019098.2	Nf2	-0.86	0.001
NONRATT019128.2	Hyal2	0.818	0.002
NONRATT019131.2	Hyal2	0.853	0.001
NONRATT019132.2	Hyal2	0.825	0.002
NONRATT019142.2	Hyal2	0.839	0.001
NONRATT019220.2	Nf2	-0.839	0.001
NONRATT019231.2	Nf2	-0.832	0.001
NONRATT019242.2	Has2	-0.825	0.002
NONRATT019278.2	Hyal2	-0.804	0.003
NONRATT019298.2	Has2	-0.818	0.002
NONRATT019304.2	Hyal2	-0.916	0
NONRATT019312.2	Nf2	0.888	0
NONRATT019326.2	Hyal2	0.832	0.001
NONRATT019337.2	Hyal2	0.818	0.002
NONRATT019343.2	Hyal2	0.804	0.003
NONRATT019344.2	Hyal2	0.846	0.001
NONRATT019364.2	Has2	-0.811	0.002
NONRATT019381.2	Nf2	-0.895	0
NONRATT019386.2	Hyal2	-0.86	0.001
NONRATT019406.2	Nf2	-0.867	0
NONRATT019433.2	Hyal2	0.867	0
NONRATT019449.2	Hyal2	-0.804	0.003
NONRATT019452.2	Nf2	0.811	0.002
NONRATT019460.2	Cd44	-0.804	0.003
NONRATT019466.2	Hyal2	-0.881	0
NONRATT019467.2	Hyal2	-0.874	0
NONRATT019485.2	Hyal2	0.825	0.002
NONRATT019494.2	Nf2	-0.86	0.001
NONRATT019504.2	Has2	-0.825	0.002
NONRATT019533.2	Hyal2	0.811	0.002
NONRATT019579.2	Nf2	0.846	0.001
NONRATT019580.2	Nf2	0.895	0
NONRATT019581.2	Nf2	0.825	0.002
NONRATT019593.2	Has2	-0.846	0.001
NONRATT019632.2	Has2	-0.825	0.002
NONRATT019652.2	Has2	-0.839	0.001
NONRATT019672.2	Nf2	-0.853	0.001
NONRATT019690.2	Nf2	0.874	0
NONRATT019706.2	Has2	0.895	0
NONRATT019714.2	Hyal2	-0.972	0
NONRATT019716.2	Hyal2	-0.839	0.001
NONRATT019717.2	Hyal2	-0.909	0
NONRATT019732.2	Hyal2	0.832	0.001
NONRATT019737.2	Hyal2	0.818	0.002
NONRATT019745.2	Has2	-0.874	0
NONRATT019749.2	Hyal2	0.867	0
NONRATT019768.2	Nf2	-0.895	0
NONRATT019771.2	Nf2	-0.818	0.002
NONRATT019778.2	Has2	-0.811	0.002
NONRATT019791.2	Nf2	0.881	0
NONRATT019825.2	Has2	-0.853	0.001
NONRATT019831.2	Nf2	0.839	0.001
NONRATT019872.2	Has2	0.979	0
NONRATT019920.2	Hyal2	-0.839	0.001
NONRATT019948.2	Hyal2	0.804	0.003
NONRATT019969.2	Nf2	0.867	0
NONRATT019970.2	Hyal2	0.916	0
NONRATT019975.2	Hyal2	0.909	0
NONRATT019996.2	Hyal2	-0.811	0.002
NONRATT020013.2	Nf2	-0.888	0
NONRATT020034.2	Hyal2	-0.818	0.002
NONRATT020040.2	Hyal2	0.853	0.001
NONRATT020049.2	Hyal2	-0.86	0.001
NONRATT020051.2	Has2	-0.811	0.002
NONRATT020060.2	Has2	0.825	0.002
NONRATT020071.2	Nf2	-0.832	0.001
NONRATT020104.2	Hyal2	-0.867	0
NONRATT020106.2	Nf2	0.895	0
NONRATT020126.2	Has2	0.825	0.002
NONRATT020131.2	Hyal2	-0.874	0
NONRATT020132.2	Hyal2	-0.811	0.002
NONRATT020140.2	Nf2	-0.874	0
NONRATT020146.2	Hyal2	0.839	0.001
NONRATT020203.2	Nf2	0.853	0.001
NONRATT020210.2	Has2	-0.853	0.001
NONRATT020211.2	Has2	-0.811	0.002
NONRATT020222.2	Cd44	0.839	0.001
NONRATT020224.2	Cd44	0.916	0
NONRATT020240.2	Has2	-0.888	0
NONRATT020269.2	Nf2	-0.895	0
NONRATT020303.2	Hyal2	-0.811	0.002
NONRATT020311.2	Nf2	0.895	0
NONRATT020314.2	Nf2	0.832	0.001
NONRATT020315.2	Nf2	0.86	0.001
NONRATT020318.2	Nf2	0.839	0.001
NONRATT020337.2	Nf2	0.846	0.001
NONRATT020371.2	Hyal2	0.832	0.001
NONRATT020375.2	Nf2	-0.909	0
NONRATT020385.2	Hyal2	0.867	0
NONRATT020406.2	Hyal2	-0.846	0.001
NONRATT020408.2	Hyal2	-0.804	0.003
NONRATT020417.2	Hyal2	0.818	0.002
NONRATT020426.2	Nf2	0.804	0.003
NONRATT020459.2	Hyal2	-0.818	0.002
NONRATT020472.2	Has2	-0.811	0.002
NONRATT020473.2	Has2	-0.825	0.002
NONRATT020478.2	Hyal2	-0.818	0.002
NONRATT020486.2	Nf2	0.846	0.001
NONRATT020497.2	Hyal2	0.867	0
NONRATT020530.2	Hyal2	0.832	0.001
NONRATT020551.2	Hyal2	0.881	0
NONRATT020566.2	Nf2	0.853	0.001
NONRATT020606.2	Hyal2	0.958	0
NONRATT020609.2	Has2	0.804	0.003
NONRATT020632.2	Hyal2	-0.825	0.002
NONRATT020677.2	Nf2	0.811	0.002
NONRATT020679.2	Nf2	0.853	0.001
NONRATT020749.2	Nf2	-0.846	0.001
NONRATT020750.2	Nf2	0.86	0.001
NONRATT020789.2	Hyal2	-0.874	0
NONRATT020810.2	Has2	0.804	0.003
NONRATT020810.2	Nf2	0.818	0.002
NONRATT020828.2	Hyal2	-0.825	0.002
NONRATT020864.2	Cd44	-0.818	0.002
NONRATT020865.2	Nf2	-0.832	0.001
NONRATT020877.2	Nf2	-0.818	0.002
NONRATT020881.2	Hyal2	-0.853	0.001
NONRATT020886.2	Nf2	-0.874	0
NONRATT020907.2	Has2	0.909	0
NONRATT020909.2	Cd44	0.818	0.002
NONRATT020988.2	Hyal2	-0.811	0.002
NONRATT021005.2	Hyal2	0.825	0.002
NONRATT021011.2	Has2	-0.923	0
NONRATT021018.2	Hyal2	0.846	0.001
NONRATT021024.2	Nf2	0.839	0.001
NONRATT021040.2	Hyal2	0.839	0.001
NONRATT021044.2	Nf2	-0.839	0.001
NONRATT021045.2	Hyal2	-0.818	0.002
NONRATT021053.2	Hyal2	0.888	0
NONRATT021061.2	Hyal2	0.902	0
NONRATT021081.2	Nf2	0.888	0
NONRATT021102.2	Nf2	0.867	0
NONRATT021146.2	Nf2	-0.895	0
NONRATT021202.2	Hyal2	0.853	0.001
NONRATT021204.2	Hyal2	0.818	0.002
NONRATT021208.2	Cd44	0.902	0
NONRATT021245.2	Cd44	-0.811	0.002
NONRATT021252.2	Hyal2	-0.895	0
NONRATT021255.2	Hyal2	-0.839	0.001
NONRATT021266.2	Hyal2	-0.895	0
NONRATT021267.2	Hyal2	-0.832	0.001
NONRATT021299.2	Nf2	-0.888	0
NONRATT021319.2	Nf2	0.867	0
NONRATT021347.2	Hyal2	0.839	0.001
NONRATT021350.2	Hyal2	0.811	0.002
NONRATT021406.2	Has2	0.86	0.001
NONRATT021462.2	Nf2	-0.839	0.001
NONRATT021474.2	Hyal2	0.839	0.001
NONRATT021493.2	Hyal2	0.832	0.001
NONRATT021498.2	Nf2	0.909	0
NONRATT021536.2	Hyal2	-0.846	0.001
NONRATT021540.2	Nf2	0.853	0.001
NONRATT021543.2	Hyal2	0.832	0.001
NONRATT021551.2	Hyal2	-0.804	0.003
NONRATT021556.2	Hyal2	-0.832	0.001
NONRATT021577.2	Hyal2	0.867	0
NONRATT021585.2	Hyal2	0.853	0.001
NONRATT021586.2	Hyal2	0.804	0.003
NONRATT021591.2	Has2	-0.804	0.003
NONRATT021592.2	Has2	-0.874	0
NONRATT021592.2	Nf2	-0.804	0.003
NONRATT021612.2	Nf2	-0.902	0
NONRATT021637.2	Hyal2	0.839	0.001
NONRATT021642.2	Cd44	-0.874	0
NONRATT021660.2	Has2	-0.839	0.001
NONRATT021687.2	Has2	0.867	0
NONRATT021712.2	Hyal2	-0.825	0.002
NONRATT021728.2	Hyal2	-0.846	0.001
NONRATT021730.2	Hyal2	-0.86	0.001
NONRATT021736.2	Has2	0.825	0.002
NONRATT021757.2	Nf2	-0.874	0
NONRATT021766.2	Has2	-0.888	0
NONRATT021769.2	Nf2	-0.902	0
NONRATT021784.2	Hyal2	-0.867	0
NONRATT021785.2	Cd44	-0.818	0.002
NONRATT021787.2	Hyal2	-0.832	0.001
NONRATT021788.2	Hyal2	0.881	0
NONRATT021790.2	Hyal2	0.867	0
NONRATT021793.2	Hyal2	0.902	0
NONRATT021835.2	Nf2	-0.825	0.002
NONRATT021863.2	Has2	0.909	0
NONRATT021886.2	Cd44	0.839	0.001
NONRATT021890.2	Hyal2	-0.93	0
NONRATT021923.2	Hyal2	0.874	0
NONRATT021935.2	Hyal2	-0.832	0.001
NONRATT021943.2	Hyal2	0.811	0.002
NONRATT021944.2	Hyal2	0.888	0
NONRATT021981.2	Hyal2	0.86	0.001
NONRATT021983.2	Hyal2	-0.923	0
NONRATT021988.2	Nf2	-0.832	0.001
NONRATT021990.2	Has2	-0.811	0.002
NONRATT022025.2	Nf2	0.818	0.002
NONRATT022118.2	Has2	-0.881	0
NONRATT022127.2	Hyal2	-0.895	0
NONRATT022136.2	Hyal2	-0.832	0.001
NONRATT022142.2	Hyal2	-0.825	0.002
NONRATT022157.2	Nf2	-0.825	0.002
NONRATT022158.2	Has2	-0.867	0
NONRATT022160.2	Cd44	-0.825	0.002
NONRATT022167.2	Hyal2	-0.874	0
NONRATT022194.2	Nf2	-0.881	0
NONRATT022226.2	Hyal2	0.867	0
NONRATT022229.2	Hyal2	0.804	0.003
NONRATT022252.2	Hyal2	0.902	0
NONRATT022275.2	Nf2	-0.86	0.001
NONRATT022276.2	Has2	0.832	0.001
NONRATT022282.2	Nf2	0.804	0.003
NONRATT022284.2	Nf2	-0.853	0.001
NONRATT022285.2	Nf2	-0.867	0
NONRATT022299.2	Nf2	-0.832	0.001
NONRATT022313.2	Hyal2	0.888	0
NONRATT022325.2	Nf2	0.818	0.002
NONRATT022361.2	Hyal2	-0.902	0
NONRATT022368.2	Hyal2	0.923	0
NONRATT022371.2	Hyal2	0.909	0
NONRATT022372.2	Hyal2	-0.846	0.001
NONRATT022389.2	Hyal2	0.818	0.002
NONRATT022402.2	Hyal2	0.804	0.003
NONRATT022403.2	Hyal2	0.895	0
NONRATT022424.2	Has2	-0.825	0.002
NONRATT022424.2	Nf2	-0.818	0.002
NONRATT022428.2	Nf2	-0.846	0.001
NONRATT022494.2	Nf2	0.881	0
NONRATT022510.2	Has2	-0.825	0.002
NONRATT022520.2	Nf2	0.853	0.001
NONRATT022521.2	Nf2	0.825	0.002
NONRATT022522.2	Nf2	0.874	0
NONRATT022533.2	Has2	-0.839	0.001
NONRATT022542.2	Hyal2	-0.825	0.002
NONRATT022564.2	Nf2	-0.818	0.002
NONRATT022587.2	Hyal2	-0.818	0.002
NONRATT022604.2	Nf2	0.804	0.003
NONRATT022622.2	Hyal2	0.818	0.002
NONRATT022630.2	Hyal2	0.881	0
NONRATT022655.2	Nf2	-0.804	0.003
NONRATT022674.2	Nf2	0.895	0
NONRATT022675.2	Nf2	0.881	0
NONRATT022689.2	Hyal2	0.804	0.003
NONRATT022756.2	Nf2	0.881	0
NONRATT022818.2	Has2	0.811	0.002
NONRATT022910.2	Has2	0.853	0.001
NONRATT022910.2	Nf2	0.867	0
NONRATT022926.2	Hyal2	0.825	0.002
NONRATT022938.2	Hyal2	0.916	0
NONRATT022993.2	Nf2	0.839	0.001
NONRATT023008.2	Nf2	-0.818	0.002
NONRATT023016.2	Hyal2	-0.923	0
NONRATT023047.2	Hyal2	-0.804	0.003
NONRATT023048.2	Hyal2	-0.839	0.001
NONRATT023067.2	Nf2	-0.811	0.002
NONRATT023093.2	Has2	0.818	0.002
NONRATT023111.2	Nf2	-0.902	0
NONRATT023184.2	Nf2	-0.804	0.003
NONRATT023193.2	Hyal2	0.846	0.001
NONRATT023201.2	Nf2	-0.832	0.001
NONRATT023213.2	Hyal2	0.804	0.003
NONRATT023254.2	Has2	-0.888	0
NONRATT023283.2	Hyal2	0.846	0.001
NONRATT023293.2	Hyal2	0.923	0
NONRATT023302.2	Hyal2	0.825	0.002
NONRATT023323.2	Hyal2	-0.881	0
NONRATT023324.2	Hyal2	-0.832	0.001
NONRATT023327.2	Nf2	-0.839	0.001
NONRATT023336.2	Cd44	-0.804	0.003
NONRATT023387.2	Has2	-0.846	0.001
NONRATT023417.2	Nf2	-0.923	0
NONRATT023458.2	Hyal2	-0.895	0
NONRATT023459.2	Hyal2	-0.867	0
NONRATT023460.2	Hyal2	-0.881	0
NONRATT023462.2	Hyal2	-0.839	0.001
NONRATT023465.2	Nf2	0.888	0
NONRATT023479.2	Hyal2	-0.839	0.001
NONRATT023484.2	Hyal2	0.811	0.002
NONRATT023520.2	Hyal2	-0.811	0.002
NONRATT023530.2	Hyal2	0.804	0.003
NONRATT023534.2	Hyal2	0.881	0
NONRATT023548.2	Hyal2	0.839	0.001
NONRATT023562.2	Nf2	0.902	0
NONRATT023580.2	Has2	0.825	0.002
NONRATT023586.2	Has2	-0.881	0
NONRATT023632.2	Nf2	0.818	0.002
NONRATT023651.2	Hyal2	0.888	0
NONRATT023669.2	Has2	0.874	0
NONRATT023670.2	Hyal2	0.881	0
NONRATT023686.2	Has2	0.804	0.003
NONRATT023710.2	Hyal2	0.853	0.001
NONRATT023740.2	Nf2	0.832	0.001
NONRATT023761.2	Nf2	0.818	0.002
NONRATT023777.2	Nf2	0.867	0
NONRATT023781.2	Hyal2	0.86	0.001
NONRATT023815.2	Hyal2	0.839	0.001
NONRATT023817.2	Hyal2	0.811	0.002
NONRATT023866.2	Hyal2	-0.909	0
NONRATT023867.2	Hyal2	-0.811	0.002
NONRATT023870.2	Hyal2	-0.846	0.001
NONRATT023874.2	Hyal2	-0.867	0
NONRATT023923.2	Hyal2	0.811	0.002
NONRATT023928.2	Nf2	0.888	0
NONRATT023929.2	Hyal2	0.888	0
NONRATT023936.2	Nf2	0.888	0
NONRATT023947.2	Has2	0.895	0
NONRATT023956.2	Has2	0.853	0.001
NONRATT023957.2	Has2	0.811	0.002
NONRATT023982.2	Nf2	-0.832	0.001
NONRATT023987.2	Nf2	0.902	0
NONRATT024036.2	Hyal2	-0.909	0
NONRATT024037.2	Hyal2	-0.818	0.002
NONRATT024038.2	Hyal2	-0.825	0.002
NONRATT024039.2	Hyal2	-0.867	0
NONRATT024043.2	Hyal2	-0.923	0
NONRATT024104.2	Nf2	0.811	0.002
NONRATT024130.2	Has2	-0.923	0
NONRATT024147.2	Nf2	-0.825	0.002
NONRATT024156.2	Hyal2	-0.839	0.001
NONRATT024163.2	Cd44	0.867	0
NONRATT024179.2	Has2	-0.839	0.001
NONRATT024179.2	Nf2	-0.818	0.002
NONRATT024182.2	Hyal2	-0.811	0.002
NONRATT024183.2	Hyal2	-0.909	0
NONRATT024189.2	Nf2	0.846	0.001
NONRATT024199.2	Has2	0.804	0.003
NONRATT024199.2	Nf2	0.867	0
NONRATT024224.2	Hyal2	0.902	0
NONRATT024225.2	Hyal2	0.818	0.002
NONRATT024232.2	Nf2	-0.825	0.002
NONRATT024245.2	Nf2	-0.804	0.003
NONRATT024249.2	Has2	-0.867	0
NONRATT024258.2	Nf2	-0.839	0.001
NONRATT024278.2	Hyal2	-0.811	0.002
NONRATT024279.2	Hyal2	-0.944	0
NONRATT024285.2	Nf2	0.846	0.001
NONRATT024313.2	Hyal2	0.832	0.001
NONRATT024350.2	Hyal2	-0.853	0.001
NONRATT024368.2	Has2	0.874	0
NONRATT024376.2	Nf2	-0.895	0
NONRATT024377.2	Hyal2	-0.832	0.001
NONRATT024379.2	Nf2	-0.811	0.002
NONRATT024413.2	Hyal2	-0.916	0
NONRATT024429.2	Hyal2	-0.867	0
NONRATT024520.2	Hyal2	-0.839	0.001
NONRATT024571.2	Nf2	-0.839	0.001
NONRATT024634.2	Hyal2	-0.853	0.001
NONRATT024721.2	Nf2	-0.909	0
NONRATT024722.2	Has2	-0.944	0
NONRATT024734.2	Hyal2	-0.811	0.002
NONRATT024773.2	Nf2	0.839	0.001
NONRATT024810.2	Hyal2	-0.881	0
NONRATT024811.2	Hyal2	-0.832	0.001
NONRATT024834.2	Has2	-0.804	0.003
NONRATT024834.2	Nf2	-0.811	0.002
NONRATT024852.2	Hyal2	-0.888	0
NONRATT024865.2	Hyal2	0.86	0.001
NONRATT024921.2	Has2	0.825	0.002
NONRATT024922.2	Has2	0.874	0
NONRATT024922.2	Nf2	0.839	0.001
NONRATT024928.2	Has2	-0.811	0.002
NONRATT024931.2	Nf2	0.811	0.002
NONRATT024942.2	Has2	0.818	0.002
NONRATT024948.2	Nf2	-0.832	0.001
NONRATT024998.2	Has2	-0.874	0
NONRATT025045.2	Hyal2	-0.818	0.002
NONRATT025084.2	Nf2	0.804	0.003
NONRATT025163.2	Nf2	0.825	0.002
NONRATT025164.2	Nf2	0.867	0
NONRATT025169.2	Hyal2	0.825	0.002
NONRATT025179.2	Hyal2	-0.839	0.001
NONRATT025194.2	Nf2	0.839	0.001
NONRATT025226.2	Hyal2	0.818	0.002
NONRATT025245.2	Has2	0.846	0.001
NONRATT025245.2	Nf2	0.811	0.002
NONRATT025246.2	Nf2	0.874	0
NONRATT025268.2	Nf2	-0.895	0
NONRATT025269.2	Nf2	-0.853	0.001
NONRATT025273.2	Hyal2	0.825	0.002
NONRATT025281.2	Hyal2	0.902	0
NONRATT025292.2	Hyal2	0.895	0
NONRATT025298.2	Hyal2	0.811	0.002
NONRATT025300.2	Cd44	0.846	0.001
NONRATT025313.2	Nf2	-0.853	0.001
NONRATT025316.2	Hyal2	0.846	0.001
NONRATT025317.2	Hyal2	0.846	0.001
NONRATT025318.2	Hyal2	0.902	0
NONRATT025332.2	Nf2	0.853	0.001
NONRATT025334.2	Nf2	0.818	0.002
NONRATT025345.2	Hyal2	0.804	0.003
NONRATT025354.2	Nf2	-0.846	0.001
NONRATT025365.2	Hyal2	0.881	0
NONRATT025382.2	Nf2	0.832	0.001
NONRATT025434.2	Nf2	0.846	0.001
NONRATT025446.2	Hyal2	0.853	0.001
NONRATT025450.2	Nf2	-0.846	0.001
NONRATT025461.2	Nf2	0.86	0.001
NONRATT025464.2	Hyal2	0.839	0.001
NONRATT025494.2	Nf2	-0.93	0
NONRATT025565.2	Hyal2	0.818	0.002
NONRATT025608.2	Hyal2	0.853	0.001
NONRATT025635.2	Nf2	-0.818	0.002
NONRATT025637.2	Hyal2	0.846	0.001
NONRATT025640.2	Hyal2	0.881	0
NONRATT025657.2	Hyal2	-0.804	0.003
NONRATT025663.2	Cd44	-0.867	0
NONRATT025664.2	Cd44	-0.923	0
NONRATT025680.2	Nf2	-0.811	0.002
NONRATT025719.2	Hyal2	-0.818	0.002
NONRATT025736.2	Nf2	-0.811	0.002
NONRATT025773.2	Nf2	0.846	0.001
NONRATT025781.2	Hyal2	-0.881	0
NONRATT025788.2	Nf2	0.902	0
NONRATT025789.2	Has2	-0.804	0.003
NONRATT025790.2	Nf2	0.853	0.001
NONRATT025805.2	Nf2	-0.804	0.003
NONRATT025824.2	Has2	0.804	0.003
NONRATT025824.2	Nf2	0.832	0.001
NONRATT025885.2	Hyal2	-0.853	0.001
NONRATT025900.2	Hyal2	-0.825	0.002
NONRATT025934.2	Hyal2	-0.811	0.002
NONRATT025949.2	Has2	-0.846	0.001
NONRATT025949.2	Nf2	-0.846	0.001
NONRATT025963.2	Hyal2	0.811	0.002
NONRATT025992.2	Nf2	-0.818	0.002
NONRATT026008.2	Hyal2	0.86	0.001
NONRATT026036.2	Has2	0.839	0.001
NONRATT026044.2	Nf2	0.937	0
NONRATT026052.2	Nf2	0.825	0.002
NONRATT026071.2	Nf2	0.832	0.001
NONRATT026074.2	Has2	-0.839	0.001
NONRATT026105.2	Nf2	0.874	0
NONRATT026120.2	Hyal2	-0.881	0
NONRATT026124.2	Has2	0.839	0.001
NONRATT026145.2	Hyal2	0.832	0.001
NONRATT026148.2	Hyal2	0.818	0.002
NONRATT026149.2	Hyal2	0.867	0
NONRATT026154.2	Nf2	0.867	0
NONRATT026155.2	Nf2	0.916	0
NONRATT026180.2	Hyal2	0.811	0.002
NONRATT026216.2	Nf2	0.818	0.002
NONRATT026238.2	Nf2	0.832	0.001
NONRATT026251.2	Hyal2	0.867	0
NONRATT026301.2	Hyal2	0.839	0.001
NONRATT026350.2	Nf2	0.902	0
NONRATT026374.2	Hyal2	0.895	0
NONRATT026383.2	Hyal2	-0.902	0
NONRATT026413.2	Has2	0.846	0.001
NONRATT026481.2	Nf2	0.902	0
NONRATT026519.2	Nf2	0.832	0.001
NONRATT026520.2	Hyal2	-0.895	0
NONRATT026533.2	Hyal2	0.923	0
NONRATT026534.2	Hyal2	0.818	0.002
NONRATT026602.2	Nf2	-0.909	0
NONRATT026609.2	Nf2	0.853	0.001
NONRATT026641.2	Hyal2	0.811	0.002
NONRATT026673.2	Hyal2	0.888	0
NONRATT026698.2	Hyal2	0.874	0
NONRATT026728.2	Has2	-0.839	0.001
NONRATT026743.2	Nf2	-0.867	0
NONRATT026747.2	Nf2	-0.818	0.002
NONRATT026762.2	Nf2	0.888	0
NONRATT026763.2	Hyal2	0.825	0.002
NONRATT026769.2	Cd44	0.846	0.001
NONRATT026797.2	Nf2	0.93	0
NONRATT026799.2	Nf2	-0.888	0
NONRATT026808.2	Hyal2	-0.846	0.001
NONRATT026836.2	Nf2	-0.916	0
NONRATT026843.2	Nf2	-0.853	0.001
NONRATT026844.2	Nf2	-0.832	0.001
NONRATT026852.2	Hyal2	0.86	0.001
NONRATT026876.2	Hyal2	0.818	0.002
NONRATT026911.2	Nf2	0.867	0
NONRATT026912.2	Nf2	0.825	0.002
NONRATT026913.2	Nf2	0.839	0.001
NONRATT026914.2	Nf2	0.839	0.001
NONRATT027001.2	Nf2	0.895	0
NONRATT027030.2	Hyal2	0.839	0.001
NONRATT027042.2	Hyal2	-0.832	0.001
NONRATT027056.2	Hyal2	0.811	0.002
NONRATT027073.2	Hyal2	0.874	0
NONRATT027089.2	Cd44	-0.811	0.002
NONRATT027103.2	Hyal2	0.853	0.001
NONRATT027107.2	Nf2	0.895	0
NONRATT027114.2	Nf2	0.811	0.002
NONRATT027148.2	Hyal2	-0.867	0
NONRATT027156.2	Hyal2	-0.93	0
NONRATT027181.2	Hyal2	0.818	0.002
NONRATT027224.2	Hyal2	-0.818	0.002
NONRATT027241.2	Nf2	-0.825	0.002
NONRATT027243.2	Nf2	0.825	0.002
NONRATT027245.2	Nf2	-0.825	0.002
NONRATT027281.2	Hyal2	0.874	0
NONRATT027282.2	Hyal2	0.825	0.002
NONRATT027284.2	Hyal2	0.86	0.001
NONRATT027285.2	Hyal2	0.909	0
NONRATT027286.2	Hyal2	0.895	0
NONRATT027300.2	Hyal2	0.839	0.001
NONRATT027304.2	Nf2	0.916	0
NONRATT027312.2	Hyal2	0.846	0.001
NONRATT027320.2	Hyal2	0.825	0.002
NONRATT027326.2	Hyal2	0.867	0
NONRATT027335.2	Nf2	0.881	0
NONRATT027355.2	Hyal2	0.93	0
NONRATT027362.2	Hyal2	0.881	0
NONRATT027371.2	Has2	0.86	0.001
NONRATT027386.2	Hyal2	-0.951	0
NONRATT027410.2	Has2	-0.818	0.002
NONRATT027410.2	Nf2	-0.867	0
NONRATT027416.2	Has2	0.86	0.001
NONRATT027418.2	Cd44	0.839	0.001
NONRATT027427.2	Nf2	0.923	0
NONRATT027444.2	Nf2	-0.825	0.002
NONRATT027463.2	Hyal2	-0.811	0.002
NONRATT027470.2	Has2	-0.818	0.002
NONRATT027480.2	Nf2	-0.86	0.001
NONRATT027482.2	Nf2	-0.965	0
NONRATT027637.2	Nf2	0.846	0.001
NONRATT027644.2	Nf2	0.846	0.001
NONRATT027646.2	Hyal2	0.902	0
NONRATT027647.2	Nf2	0.839	0.001
NONRATT027654.2	Nf2	-0.832	0.001
NONRATT027659.2	Hyal2	-0.909	0
NONRATT027677.2	Nf2	0.832	0.001
NONRATT027679.2	Nf2	0.853	0.001
NONRATT027680.2	Hyal2	0.832	0.001
NONRATT027694.2	Hyal2	-0.832	0.001
NONRATT027779.2	Hyal2	-0.846	0.001
NONRATT027782.2	Has2	-0.811	0.002
NONRATT027786.2	Nf2	0.846	0.001
NONRATT027792.2	Nf2	-0.888	0
NONRATT027793.2	Nf2	-0.86	0.001
NONRATT027827.2	Nf2	0.811	0.002
NONRATT027829.2	Nf2	0.804	0.003
NONRATT027863.2	Hyal2	-0.825	0.002
NONRATT027867.2	Nf2	-0.853	0.001
NONRATT027870.2	Nf2	-0.846	0.001
NONRATT027872.2	Nf2	-0.811	0.002
NONRATT027895.2	Hyal2	0.853	0.001
NONRATT027914.2	Nf2	0.902	0
NONRATT027945.2	Hyal2	0.888	0
NONRATT027949.2	Has2	-0.839	0.001
NONRATT027959.2	Nf2	0.804	0.003
NONRATT027965.2	Nf2	0.888	0
NONRATT027987.2	Has2	-0.839	0.001
NONRATT027987.2	Nf2	-0.86	0.001
NONRATT027988.2	Has2	-0.853	0.001
NONRATT028004.2	Hyal2	0.888	0
NONRATT028027.2	Hyal2	0.818	0.002
NONRATT028065.2	Cd44	0.804	0.003
NONRATT028128.2	Hyal2	0.839	0.001
NONRATT028153.2	Nf2	0.832	0.001
NONRATT028155.2	Nf2	0.909	0
NONRATT028197.2	Hyal2	-0.846	0.001
NONRATT028212.2	Hyal2	0.846	0.001
NONRATT028218.2	Hyal2	0.804	0.003
NONRATT028238.2	Nf2	-0.811	0.002
NONRATT028246.2	Hyal2	0.832	0.001
NONRATT028272.2	Hyal2	0.867	0
NONRATT028273.2	Hyal2	0.818	0.002
NONRATT028307.2	Nf2	0.888	0
NONRATT028312.2	Nf2	-0.804	0.003
NONRATT028314.2	Hyal2	0.832	0.001
NONRATT028326.2	Nf2	-0.895	0
NONRATT028329.2	Hyal2	0.825	0.002
NONRATT028343.2	Nf2	0.874	0
NONRATT028365.2	Hyal2	-0.874	0
NONRATT028405.2	Nf2	-0.874	0
NONRATT028553.2	Hyal2	0.839	0.001
NONRATT028554.2	Hyal2	0.86	0.001
NONRATT028556.2	Nf2	0.846	0.001
NONRATT028607.2	Hyal2	0.867	0
NONRATT028610.2	Hyal2	0.804	0.003
NONRATT028648.2	Hyal2	-0.811	0.002
NONRATT028649.2	Hyal2	0.888	0
NONRATT028671.2	Hyal2	-0.881	0
NONRATT028679.2	Hyal2	0.839	0.001
NONRATT028680.2	Hyal2	0.811	0.002
NONRATT028726.2	Hyal2	0.951	0
NONRATT028750.2	Has2	-0.853	0.001
NONRATT028753.2	Hyal2	0.825	0.002
NONRATT028757.2	Has2	0.811	0.002
NONRATT028759.2	Hyal2	0.867	0
NONRATT028783.2	Hyal2	0.804	0.003
NONRATT028794.2	Hyal2	0.839	0.001
NONRATT028795.2	Hyal2	-0.832	0.001
NONRATT028834.2	Nf2	-0.93	0
NONRATT028848.2	Nf2	0.923	0
NONRATT028866.2	Hyal2	-0.86	0.001
NONRATT028869.2	Hyal2	0.888	0
NONRATT028870.2	Nf2	-0.811	0.002
NONRATT028876.2	Hyal2	-0.853	0.001
NONRATT028883.2	Nf2	0.804	0.003
NONRATT028885.2	Nf2	0.937	0
NONRATT028886.2	Nf2	0.804	0.003
NONRATT028887.2	Nf2	0.804	0.003
NONRATT028892.2	Nf2	0.832	0.001
NONRATT028894.2	Nf2	0.86	0.001
NONRATT028895.2	Has2	0.951	0
NONRATT028910.2	Nf2	0.839	0.001
NONRATT028913.2	Hyal2	0.839	0.001
NONRATT028926.2	Has2	-0.839	0.001
NONRATT028937.2	Hyal2	0.853	0.001
NONRATT028943.2	Hyal2	0.881	0
NONRATT028945.2	Nf2	0.825	0.002
NONRATT028957.2	Hyal2	-0.867	0
NONRATT028967.2	Nf2	0.832	0.001
NONRATT029015.2	Has2	-0.825	0.002
NONRATT029023.2	Cd44	0.811	0.002
NONRATT029024.2	Hyal2	0.846	0.001
NONRATT029027.2	Hyal2	0.825	0.002
NONRATT029028.2	Hyal2	0.846	0.001
NONRATT029057.2	Has2	0.804	0.003
NONRATT029060.2	Nf2	0.916	0
NONRATT029073.2	Nf2	0.804	0.003
NONRATT029114.2	Nf2	0.804	0.003
NONRATT029129.2	Hyal2	-0.881	0
NONRATT029131.2	Hyal2	-0.804	0.003
NONRATT029136.2	Hyal2	-0.818	0.002
NONRATT029137.2	Hyal2	-0.895	0
NONRATT029140.2	Has2	0.832	0.001
NONRATT029140.2	Nf2	0.874	0
NONRATT029143.2	Nf2	0.916	0
NONRATT029161.2	Hyal2	0.839	0.001
NONRATT029189.2	Hyal2	-0.874	0
NONRATT029216.2	Hyal2	0.846	0.001
NONRATT029253.2	Hyal2	0.93	0
NONRATT029255.2	Hyal2	0.804	0.003
NONRATT029301.2	Nf2	0.867	0
NONRATT029334.2	Cd44	-0.811	0.002
NONRATT029348.2	Has2	0.839	0.001
NONRATT029358.2	Hyal2	-0.825	0.002
NONRATT029359.2	Hyal2	0.846	0.001
NONRATT029380.2	Hyal2	0.804	0.003
NONRATT029393.2	Nf2	0.832	0.001
NONRATT029398.2	Has2	0.818	0.002
NONRATT029402.2	Has2	-0.853	0.001
NONRATT029404.2	Has2	-0.874	0
NONRATT029405.2	Has2	-0.867	0
NONRATT029434.2	Hyal2	0.832	0.001
NONRATT029459.2	Has2	-0.853	0.001
NONRATT029470.2	Nf2	-0.818	0.002
NONRATT029472.2	Nf2	-0.867	0
NONRATT029475.2	Cd44	0.811	0.002
NONRATT029484.2	Hyal2	0.867	0
NONRATT029521.2	Has2	0.846	0.001
NONRATT029528.2	Hyal2	0.839	0.001
NONRATT029600.2	Hyal2	0.846	0.001
NONRATT029606.2	Nf2	-0.839	0.001
NONRATT029608.2	Nf2	-0.811	0.002
NONRATT029640.2	Hyal2	-0.867	0
NONRATT029643.2	Hyal2	-0.804	0.003
NONRATT029655.2	Nf2	0.888	0
NONRATT029694.2	Hyal2	0.923	0
NONRATT029715.2	Nf2	-0.867	0
NONRATT029761.2	Cd44	0.811	0.002
NONRATT029793.2	Nf2	-0.867	0
NONRATT029805.2	Has2	0.853	0.001
NONRATT029925.2	Nf2	0.867	0
NONRATT029927.2	Hyal2	0.818	0.002
NONRATT029963.2	Nf2	-0.818	0.002
NONRATT029998.2	Hyal2	-0.818	0.002
NONRATT029999.2	Hyal2	-0.93	0
NONRATT030033.2	Nf2	0.916	0
NONRATT030051.2	Hyal2	-0.86	0.001
NONRATT030056.2	Hyal2	0.881	0
NONRATT030068.2	Nf2	-0.804	0.003
NONRATT030079.2	Hyal2	-0.832	0.001
NONRATT030095.2	Nf2	0.853	0.001
NONRATT030100.2	Hyal2	0.811	0.002
NONRATT030108.2	Hyal2	-0.839	0.001
NONRATT030117.2	Hyal2	-0.86	0.001
NONRATT030152.2	Hyal2	0.811	0.002
NONRATT030154.2	Hyal2	0.818	0.002
NONRATT030205.2	Hyal2	0.818	0.002
NONRATT030211.2	Nf2	0.853	0.001
NONRATT030229.2	Hyal2	0.811	0.002
NONRATT030240.2	Nf2	0.909	0
NONRATT030316.2	Nf2	0.818	0.002
NONRATT030322.2	Has2	-0.853	0.001
NONRATT030322.2	Nf2	-0.839	0.001
NONRATT030323.2	Hyal2	-0.825	0.002
NONRATT030384.2	Hyal2	0.895	0
NONRATT030386.2	Hyal2	0.902	0
NONRATT030394.2	Cd44	0.839	0.001
NONRATT030414.2	Hyal2	-0.804	0.003
NONRATT030453.2	Has2	0.86	0.001
NONRATT030474.2	Cd44	-0.846	0.001
NONRATT030481.2	Hyal2	-0.853	0.001
NONRATT030483.2	Nf2	-0.811	0.002
NONRATT030502.2	Nf2	0.902	0
NONRATT030510.2	Has2	-0.825	0.002
NONRATT030520.2	Nf2	0.874	0
NONRATT030526.2	Cd44	0.874	0
NONRATT030536.2	Nf2	-0.804	0.003
NONRATT030541.2	Hyal2	0.811	0.002
NONRATT030561.2	Nf2	0.832	0.001
NONRATT030562.2	Nf2	0.818	0.002
NONRATT030563.2	Nf2	0.839	0.001
NONRATT030586.2	Cd44	0.832	0.001
NONRATT030637.2	Has2	-0.839	0.001
NONRATT030637.2	Nf2	-0.881	0
NONRATT030643.2	Nf2	-0.902	0
NONRATT030646.2	Nf2	-0.916	0
NONRATT030719.2	Has2	0.853	0.001
NONRATT030742.2	Hyal2	-0.881	0
NONRATT030749.2	Nf2	-0.867	0
NONRATT030762.2	Nf2	-0.804	0.003
NONRATT030764.2	Has2	-0.93	0
NONRATT030786.2	Hyal2	-0.888	0
NONRATT030806.2	Has2	-0.811	0.002
NONRATT030806.2	Nf2	-0.888	0
NONRATT030820.2	Nf2	-0.818	0.002
NONRATT030823.2	Nf2	-0.909	0
NONRATT030827.2	Has2	0.825	0.002
NONRATT030856.2	Hyal2	0.86	0.001
NONRATT030863.2	Hyal2	-0.895	0
NONRATT030864.2	Hyal2	-0.839	0.001
NONRATT030875.2	Has2	0.811	0.002
NONRATT030876.2	Hyal2	-0.804	0.003
NONRATT030877.2	Hyal2	-0.846	0.001
NONRATT030879.2	Hyal2	0.825	0.002
NONRATT030897.2	Hyal2	0.846	0.001
NONRATT030940.2	Has2	-0.944	0
NONRATT030963.2	Nf2	-0.944	0
NONRATT030988.2	Nf2	-0.832	0.001
NONRATT031031.2	Hyal2	0.846	0.001
NONRATT031050.2	Nf2	0.811	0.002
NONRATT031131.2	Cd44	-0.839	0.001
NONRATT031151.2	Nf2	0.804	0.003
NONRATT031164.2	Hyal2	-0.818	0.002
NONRATT031169.2	Has2	-0.881	0
NONRATT031169.2	Nf2	-0.804	0.003
NONRATT031179.2	Nf2	-0.818	0.002
NONRATT031191.2	Nf2	-0.811	0.002
NONRATT031197.2	Nf2	-0.909	0
NONRATT031200.2	Nf2	-0.832	0.001
NONRATT031221.2	Hyal2	0.818	0.002
NONRATT031228.2	Has2	0.846	0.001
NONRATT031242.2	Nf2	0.881	0
NONRATT031245.2	Hyal2	0.839	0.001
NONRATT031268.2	Hyal2	-0.804	0.003
NONRATT031310.2	Hyal2	0.881	0
NONRATT031315.2	Has2	-0.839	0.001
NONRATT031368.1	Nf2	0.811	0.002
NONRATT031377.1	Hyal2	0.944	0
NONRATT031468.1	Hyal2	-0.832	0.001
NONRATT031498.1	Hyal2	0.818	0.002
NONRATT031532.1	Hyal2	-0.811	0.002
NONRATT031576.1	Hyal2	-0.825	0.002
NONRATT031606.1	Has2	-0.846	0.001
NONRATT031650.1	Has2	-0.811	0.002
NONRATT031650.1	Nf2	-0.867	0
NONRATT031673.1	Has2	0.881	0
NONRATT031737.1	Hyal2	-0.853	0.001
NONRATT031800.1	Nf2	-0.811	0.002
NONRATT031843.1	Nf2	-0.881	0
NONRATT032309.1	Hyal2	-0.804	0.003
NONRATT032374.1	Nf2	-0.832	0.001
NONRATT032418.1	Hyal2	0.832	0.001
NONRATT032484.1	Hyal2	-0.846	0.001
NONRATT032509.1	Hyal2	-0.895	0
NONRATT032521.1	Hyal2	-0.811	0.002
NONRATT032523.1	Hyal2	-0.881	0
NONRATT032530.1	Hyal2	-0.832	0.001
NONRATT032616.1	Cd44	-0.839	0.001
NONRATT032618.1	Nf2	-0.839	0.001
NONRATT032636.1	Hyal2	0.888	0
NONRATT032740.1	Hyal2	-0.867	0
NONRATT032883.1	Nf2	-0.818	0.002
NONRATT033032.1	Nf2	0.916	0
NONRATT033165.1	Cd44	-0.832	0.001
NONRATT033289.1	Hyal2	0.874	0
NONRATT033304.1	Nf2	-0.818	0.002
NONRATT033326.1	Hyal2	0.811	0.002
NONRATT033327.1	Hyal2	0.818	0.002
NONRATT033364.1	Nf2	0.923	0
NONRATT033452.1	Nf2	-0.818	0.002
NONRATT033454.1	Hyal2	-0.839	0.001
NONRATT033508.1	Hyal2	-0.811	0.002
NONRATT033553.1	Nf2	0.86	0.001
NONRATT033599.1	Nf2	-0.888	0
NONRATT033614.1	Has2	0.839	0.001
NONRATT033725.1	Hyal2	0.818	0.002
NONRATT033754.1	Nf2	0.916	0
NONRATT033765.1	Hyal2	-0.804	0.003
NONRATT033769.1	Hyal2	-0.832	0.001
NONRATT033841.1	Nf2	-0.839	0.001
